# Supplementary material for: Impact of the gut microbiota and associated metabolites on cardiometabolic traits, chronic diseases and human longevity: a Mendelian randomization study
Source: J Transl Med. 2023 Jan 30;21:60. doi: 10.1186/s12967-022-03799-5 (PMC9887809; doi:10.1186/s12967-022-03799-5)
Supplement: Supplementary file 1 — Additional file 1: Table S1. Description of the datasets used. Table S2. Description of the metabolites selection rational. Table S3. Summary of the instrument selection criteria for each data source. LD R2, pvalue treshold and Fstatistics. Table S4. Harmonised dataset for each exposure outcome. Table S5. Primary MR results and associated statistics. Table S6. Robust MR results and other sensitivity analyses results. Table S7. Multivariable MR results and associated statistics. [file 12967_2022_3799_MOESM1_ESM.xlsx]

## Sheet: Tables captions and titles
title	caption
Supplementary Table 1	Description of the datasets used.
Supplementary Table 2	Description of the metabolites selection rational.
Supplementary Table 3	Summary of the instrument selection criteria for each data source. LD R2, pvalue treshold and Fstatistics.
Supplementary Table 4	Harmonised dataset for each exposure outcome.
Supplementary Table 5	Primary MR results and associated statistics.
Supplementary Table 6	Robust MR results and other sensitivity analyses results.
Supplementary Table 7	Multivariable MR results and associated statistics.

## Sheet: Supplementary Table 1
trait	variable	category	year	author	consortium	sex	population	unit	sample_size	pmid	note	ncase	ncontrol	url	variable_definition	inclusion_exclusion_criteria	GWAS_regression_model
Body mass index (BMI)	outcome	Metabolic risk factor	2018	Ben Elsworth	MRC-IEU	Males and Females	European	SD	461460		21001: Output from GWAS pipeline using Phesant derived variables from UKBiobank			https://gwas.mrcieu.ac.uk/files/ukb-b-19953/ukb-b-19953.vcf.gz	lab measure of BMI following the standard formula.	Inclusion : European ancestry. Unrelated.	MRC IEU UK Biobank GWAS pipeline version . BOLT-LMM. "Genome-wide association analysis (GWAS) was conducted using linear mixed model (LMM) association method as implemented in BOLT-LMM (v2.3). To model population structure in the sample we used 143,006 directly genotyped SNPs, obtained after filtering on MAF > 0.01; genotyping rate > 0.015; Hardy-Weinberg equilibrium p-value < 0.0001 and LD pruni…
Deelen_longevity	outcome	Mortality	2019	Deelen Joris		Males and Females	European	log odds	36745	31413261		11262	25483	https://www.longevitygenomics.org/downloads	Cases were individuals who lived to an age above the 90th percentile based on cohort life tables from census data from the appropriate country, sex, and birth cohort. Controls were individuals who died at or before the age at the 60th percentile or whose age at the last follow-up visit was at or before the 60th percentile age.	Inclusion : European ancestry. Unrelated.	The logistic regression analyses were adjusted for clinical site, known family relationships, and/or the first four principal components (if applicable).
Fasting_Glucose_standardised	outcome	Metabolic risk factor	2021	Lagou V	MAGIC	Males and Females	European	SD	151188	33402679	standardised with coloc:::sdY.est function			https://magicinvestigators.org/downloads/	FG measured in mmol/L. Measures of FG made in whole blood were corrected to plasma level using the correction factor of 1.13.	All participants were of European ancestry, without diabetes and mostly adults, although data from a total of 8,222 adolescents were also included in the meta-analyses (ALSPAC, French Young controls/obese, Leipzig-childhood and NFBC86 studies).	Untransformed FG. The additive genetic effect of each SNP was_x000D_ estimated using a linear regression model adjusting for age (if applicable), study site_x000D_ (if applicable), and principal components
Fasting_Insulin	outcome	Metabolic risk factor	2021	Lagou V	MAGIC	Males and Females	European	SD	98210	33402679				https://magicinvestigators.org/downloads/	FI measured in pmol/L. FI was measured in serum.	All participants were of European ancestry, without diabetes and mostly adults, although data from a total of 8,222 adolescents were also included in the meta-analyses (ALSPAC, French Young controls/obese, Leipzig-childhood and NFBC86 studies).	natural logarithm transformed FI. The additive genetic effect of each SNP was_x000D_ estimated using a linear regression model adjusting for age (if applicable), study site_x000D_ (if applicable), and principal components
HDL cholesterol	outcome	Metabolic risk factor	2020	Richardson, Tom	UK Biobank	Males and Females	European		403943	32203549				https://www.ebi.ac.uk/gwas/publications/32203549	Non fating. standardised/normalised using inverse rank-normalisation such that the mean was 0 and standard deviation was 1,.	Inclusion : European ancestry. Unrelated.	MRC IEU UK Biobank GWAS pipeline version 2.
Howard_Depression	outcome	Disease	2019	Howard, David		Males and Females	European	log odds	500199	30718901		170756	329443	https://datashare.is.ed.ac.uk/handle/10283/3203	Phenotypic status was based on responses to web-based surveys with individuals that self-reported as having received a clinical diagnosis or treatment for depression classified as cases.	Exclusions were applied to participants who were identified with bipolar disorder, schizophrenia, or personality disorder. Inclusion : European ancestry. Unrelated.	inverse-variance weighted meta-analysis of summary statistics data from UK Biobank, PGC and 23andMe. Each ohort performed an additive logistic model djusting for sex, age, genotyping array, and the first 8 principal components
Jansen_Alzheimer	outcome	Disease	2019	Jansen Iris	PGC-ALZ	Males and Females	European	log odds	455258	30617256		71880	383378	https://ctg.cncr.nl/software/summary_statistics	clinically diagnosed AD and AD-by-proxy. 24,087 clinically diagnosed late-onset AD cases. AD-by-proxy phenotype, based on individuals in the UK Biobank (UKB) for whom parental AD status was available (N proxy cases=47,793)	Inclusion : European ancestry. Unrelated.	Logistic regression for dichotomous phenotypes (cases versus controls for ADSP and PGC-ALZ cohorts), and linear regression for phenotypes analysed as continuous outcomes (proxy phenotype constructed as the number of parents with AD for UKB cohort). Adjusted for gender, batch (if applicable), and the first 4 ancestry principal components.
LDL cholesterol	outcome	Metabolic risk factor	2020	Richardson, Tom	UK Biobank	Males and Females	European		440546	32203549				https://www.ebi.ac.uk/gwas/publications/32203549	Non fasting. standardised/normalised using inverse rank-normalisation such that the mean was 0 and standard deviation was 1,.	Inclusion : European ancestry. Unrelated.	MRC IEU UK Biobank GWAS pipeline version 2.
Mahajan_Type2diabetes	outcome	Disease	2018	Mahajan	DIAGRAM and UKBiobank	Males and Females	European	log odds	898130	30297969		74124	824006	http://diagram-consortium.org/downloads.html	clinical or self report diagnostic of T2D	Inclusion : European ancestry. Unrelated.	Within each study, all variants were tested for association with T2D in_x000D_ a regression framework, adjusted for age, sex and study-specific covariates._x000D_ To account for population structure and relatedness, association analyses were_x000D_ either adjusted for principal components (after exclusion of related individuals)_x000D_ or implemented in a mixed model with random effects for kinsh…
Malik_Stroke	outcome	Disease	2018	Malik, Rainer	(ISGC)	Males and Females	European	log odds	521612	29531354		67162	454450	https://www.megastroke.org/download.html	clinical or self report diagnostic of stroke	Inclusion : European ancestry. Unrelated.	We conducted fixed-effects inverse-variance-weighted meta-analysis with METAL. The GWAS regression model varied between studies.
Microbial relative abundance (kurilshikov)	exposure	Taxa abundance	2021	Kurilshikov	BSPSPC, CARDIAb, CARDIAw, COPSAC, DanFunD, FGFP, FOCUS, GEM, GenR, KSCS, LLD, METSIM, MIBS, NGRC, NTR, PNP, POPCOL, RS3, SHIP, HCHS/SOL, TwinsUK	Males and Females	Mixed (>72%European)	SD	18340	33462485				https://mibiogen.gcc.rug.nl/	Derived from 16S RNA gene	Unrelated	linear model on abundance of bacterial taxa, excluding samples with zero abundance. Adjustment for age, sex, technical covariates and genetic PCs.
Microbial relative abundance (ruhlemann)	exposure	Taxa abundance	2021	Ruhlemann	PopGen, FoCus, KORA FF4, SHIP	Males and Females	European	SD	8956	33462482				https://www.nature.com/articles/s41588-020-00747-1	Derived from 16S RNA gene	Inclusion : European ancestry. Unrelated. Exclusion : Within a cohort, a feature had to be present in at least 100 individuals and had to exceed the median abundance of 50 reads, so 0.5%, in the individuals with nonzero counts.	For calculating the effects of genetic variants on the zero-truncated abundance of bacterial features, the features were first filtered for extreme outliers, deviating more than 5× the interquartile range (IQR) from the median abundance. count abundances were fit in a model using previously mentioned covariates age, sex, BMI and the first ten genetic PCs as covariates. Residual variation was extr…
NAFLD	outcome	Disease	2021	Godsian, N	eMERGE, FinnGen, UK Biobank, and Estonian Biobank	Males and Females	European	log odds	778614	34841290		8434	770180	https://www.ebi.ac.uk/gwas/publications/34841290	electronic health record-documented NAFLD	Inclusion : European ancestry. Unrelated.	In the eMERGE study, logistic regression analysis was performed on over 7 million SNPs with MAF > 1% adjusted for age, gender, body mass index, genotyping site and the first three ancestry based principal components. In other cohors, using SAIGE and gender, age and the 10 main ancestry-based principal components were used as covariates.
Non-cancer illness code, self-reported: osteoporosis	outcome	Disease	2018	Ben Elsworth	MRC-IEU	Males and Females	European	SD	462933		20002#1309: Output from GWAS pipeline using Phesant derived variables from UKBiobank	7547	455386	https://gwas.mrcieu.ac.uk/files/ukb-b-12141/ukb-b-12141.vcf.gz	self report	Inclusion : European ancestry. Unrelated.	MRC IEU UK Biobank GWAS pipeline version . BOLT-LMM. "Genome-wide association analysis (GWAS) was conducted using linear mixed model (LMM) association method as implemented in BOLT-LMM (v2.3). To model population structure in the sample we used 143,006 directly genotyped SNPs, obtained after filtering on MAF > 0.01; genotyping rate > 0.015; Hardy-Weinberg equilibrium p-value < 0.0001 and LD pruni…
PWY-5022, Propionate	exposure	metabolites	2019	Sanna	LifeLines-DEEP	Males and Females	European	SD	952	30778224				https://static-content.springer.com/esm/art%3A10.1038%2Fs41588-019-0350-x/MediaObjects/41588_2019_350_MOESM1_ESM.pdf	Fecal propionate levels were measured by gas chromatography-mass spectrometry (GCMS). The functional pathway PWY-5022 was obtained with HUMAnN2 (v 0.4.0) (Franzosa et al., 2018) and MetaCyc metabolic-pathway database 62.	Inclusion : European ancestry. Unrelated	normalized using a log transformation; normalized non-zero values were then adjusted for age, sex and read depth using linear regression.
Stanzick_eGFR	outcome	Metabolic risk factor	2021	Stanzick Kira	CKDGEN, UKBiobank	Males and Females	European	log(eGFR)	1004040	34272381	standardised with coloc:::sdY.est function			https://ckdgen.imbi.uni-freiburg.de/	eGFRcrea was winsorized at 15 or 200 ml/min/1.73 m2 and winsorized eGFRcrea values were log-transformed using a natural logarithm.	Inclusion : European ancestry. Unrelated.	Each study in CKDGen had conducted GWAS for eGFRcrea adjusting for age, sex and other study-specific covariates. Summary statistics of each study were GC-corrected. For UKB, they included age, age2, sex, age × sex, age2 × sex, and 20 principal components as covariates.
TMAO, indole-3-propionate (IPA),	exposure	metabolites	2013	Rhee	Framingham Heart Study offspring cohort	Males and Females	European	SD	2076	23823483				https://www.cell.com/action/showFullTableHTML?isHtml=true&tableId=tbl2&pii=S1550-4131%2813%2900257-X	Metabolites profiling was performed by liquid chromatography-mass spectrometry	Inclusion : European ancestry. Unrelated	Due to right-skewed distributions of metabolite levels and differences in scaling, genetic analyses were conducted using normalized residuals of metabolite levels, adjusted for age and sex.
Timmers_parental_lifespan	outcome	Mortality	2019	Timmers Paul	UKBiobank	Males and Females	European	SD	253060	30642433	standardised with coloc:::sdY.est function			https://datashare.ed.ac.uk/handle/10283/3209	mean of self-report parent's age at death	Inclusion :self-reported European ethnicity in UK Biobank (including self-declared British but not genetically British ancestry), unrelated subjects. Exclusion : "we excluded individuals who were adopted or otherwise unclear about their adoption status (N = 7,279), individuals who did not report their parental ages (N = 2,995), and individuals both of whose parents died before the age of 40 and w…	Using Cox Proportional Hazards models, the Martingale residuals of the Cox model were calculated for father and mothers separately and divided by the proportion dead to give estimates of the hazard ratio (Therneau et al., 1990) giving a residual trait suitable for GWAS
Wuttke_Chronic_kidney	outcome	Disease	2019	Wuttke Matthias	CKDGen	Males and Females	European	log odds	444971	31152163		41395	439303	http://ckdgen.imbi.uni-freiburg.de/	Studies on adults (>18 years of age) estimated GFR with the Chronic Kidney Disease Epidemiology Collaboration (CKD-EPI) equation62, by using the R package nephro63. Studies on individuals who were 18 years old or younger used the Schwartz formula64. eGFR was winsorized at 15 and 200 ml min−1 per 1.73 m2. CKD was defined as an eGFR below 60 ml min−1 per 1.73 m2.	Inclusion : European ancestry. Unrelated.	Each study fitted sex- and age-adjusted Logistic regression models for CKD. Regression residuals were regressed on SNP dosage, assuming an additive genetic model. Study site, genetic principal components, relatedness and other study-specific features were accounted for in the study-specific models as appropriate (Supplementary Table 2).Fixed-effects inverse-variance-weighted meta-analysis was per…
acetate	exposure	metabolites	2016	Kettunen	EGCUT, ERF, FTC, FR97, COROGENE, GenMets, HBCS, KORA, LLS, NTR, NFBC, PredictCVD, PROTE, YFS	Males and Females	European	SD	24925	27005778				http://www.computationalmedicine.fi/data#NMR_GWAS	Human blood metabolites were quantified with quantitative high-throughput NMR metabolomics platform.	Inclusion : European ancestry. Unrelated. Exclusion :Individuals under lipid-lowering medication or pregnant were excluded form the analyses.	All metabolites were first adjusted for age, sex, time from last meal, if applicable, and ten first principal components from genomic data and the resulting residuals were transformed to normal distribution by inverse rank-based normal transformation.
diastolic_blood_pressure	outcome	Metabolic risk factor	2018	Evangelou, E	International Consortium of Blood Pressure	Males and Females	European	SD	757601	30224653	standardised with coloc:::sdY.est function initially in mmHg with SD NA			https://www.ebi.ac.uk/gwas/publications/30224653	calculated the mean SBP values from two automated (N=418,755) or two manual (N=25,888) BP measurements	Inclusion : European ancestry. Unrelated.	measures were adjusted for medication use by adding 15 and 10 mmHg to SBP and DBP, respectively, for individuals reported to be taking BP-lowering medication (N=94,289).BOLT-LMM linear mix model we adjust for the following covariates: sex, age, age2, BMI and a binary indicator variable for UKB vs UK BiLEVE to account for the different genotyping chips. fixed-effects inverse variance weighted meta…
serotonin, leucine, isoleucine, valine, kynurenine	exposure	metabolites	2021	Lotta A, Luca	Fenland, EPIC-Norfolk (Metabolon), INTERVAL (Metabolon), INTERVAL (Nightingale), Kettunen et al. 2016 (Nightingale), Draisma et al. 2015 (Biocates p150), Shin et al.2014 (Twins-UK, Metabolon), Shin et al. 2014 (KORA, Metbolon)	Males and Females	European	SD	>10000	33414548				https://omicscience.org/apps/crossplatform/	plasama metabolite leves were quantified by the Biocrates p180 kit and measured using mass spectrometry (MS).metabolite levels were natural log transformed, winsorized to 5 s.d. and then standardized to a_x000D_ mean of 0 and an s.d. of 1.	Inclusion : European ancestry. Unrelated. Samples were excluded if either genotyping or metabolite measurements failed quality control as described in the Methods section.	GWASs were run in BOLT-LMM version 2.2 or SNPTEST version 2.4.1 (Fenland,_x000D_ N = 9,736; EPIC-Norfolk, N = 5,841), adjusting for age, sex and the top four genetic_x000D_ principal components when SNPTEST was used. 4, N = 8,455)._x000D_ For each metabolite, meta-analysis of z scores (β divided by the standard_x000D_ error of β) was performed as a measure of association using METAL software.
systolic_blood_pressure	outcome	Metabolic risk factor	2018	Evangelou, E	International Consortium of Blood Pressure	Males and Females	European	SD	757601	30224653	standardised with coloc:::sdY.est function initially in mmHg with SD NA			https://www.ebi.ac.uk/gwas/publications/30224653	calculated the mean SBP values from two automated (N=418,755) or two manual (N=25,888) BP measurements	Inclusion : European ancestry. Unrelated.	measures were adjusted for medication use by adding 15 and 10 mmHg to SBP and DBP, respectively, for individuals reported to be taking BP-lowering medication (N=94,289).BOLT-LMM linear mix model we adjust for the following covariates: sex, age, age2, BMI and a binary indicator variable for UKB vs UK BiLEVE to account for the different genotyping chips. fixed-effects inverse variance weighted meta…
triglycerides	outcome	Metabolic risk factor	2020	Richardson, Tom	UK Biobank	Males and Females	European		441016	32203549				https://www.ebi.ac.uk/gwas/publications/32203549	Non fasting. standardised/normalised using inverse rank-normalisation such that the mean was 0 and standard deviation was 1,.	Inclusion : European ancestry. Unrelated.	MRC IEU UK Biobank GWAS pipeline version 2.
van_der_Harst_CAD	outcome	Disease	2018	van der Harst, Pim	CARDIoGRAMplusC4D and UKB	Males and Females	Mixed	log odds	547261	29212778		122733	424528	https://data.mendeley.com/datasets/gbbsrpx6bs/1	CAD was defined using the following ICD 10 codes: I21-I25 covering ischemic heart diseases and the following Office of Population Censuses and Surveys Classification of Interventions and Procedures, version 4 (OPCS-4) codes: K40-K46, K49, K50 and K75 which includes replacement, transluminal balloon angioplasty, and other therapeutic transluminal operations on coronary artery and percutaneous tran…	Inclusion : European ancestry. Unrelated.	GWAS analysis was adjusted for age, gender, the first 30 principal components (PCAs) to account for population stratification and genotyping array (Affymetrix UK Biobank Axiom® array or Affymetrix UK BiLEVE Axiom array). Genome wide association analysis in UK Biobank was performed using BOLT-LMM v2.3beta2, employing a mixed linear model that corrects for population structure and cryptic relatedne…

## Sheet: Supplementary Table 2
Class	Metabolites	link with gut microbiome	link with diseases and risk factors	GWAS on the metabolite
Short-chain fatty acids (SCFA)	butyrate, propionate, acetate	SCFA are endproducts of microbial fermentation (PMID:26963409)	Improve glucose and lipid_x000D_ metabolism (PMID: 25497601). Implicated in immune response (PMID: 30831575). Correlated with diabetes (PMID: 28713163),	Acetate (kettunen et al); butyrate (proxied by PWY-5022) and propionate (Sanna et al)
Branched-chain amino acids (BCAA)	valine, isoleucien, leucine	BCAA are essential amino acids synthesized by plants, fungi and bacteria, particularly by members of the gut microbiota (PMID: 30485760).	Links with obesity, insulin resistance and immunity (PMID : 33024201).	(Lotta et al.)
Trimethylamine N-oxide (TMAO)	Trimethylamine N-oxide (TMAO)	TMAO is metabolized by the gut microbiome from betaine, choline and L-carnitine from dietary sources (PMID : 27834801).	Linked with cardiovascular diseases, atherogenesis, chronic kidney diseases (PMID : 27834801).	TMAO (Rhee et al.);
Derivatives of tryptophan	indole-3-propionate, serotonin 5-HT, kynurenine	Triptophan is an essential aromatic amino acid acquired through diet. Triptophan can be metabolized by the gut microbiome into indole-3-propionate (PMID:29168502 ). The gut microbiota, could account for up to 80% of the whole body 5-HT synthesis (PMID 25860609).Some gut microbes can synthesize kynurenine (PMID: 29902437)(PMID: 23843452)	Indole-3-propionate is correlated with gut inflammation. 5-HT is involved in feeding behaviours, satiety and obesity (PMID : 26025313). Kynurenine appears to play a pivotal role in neuro-inflammation, cancer immunology, and cardiovascular inflammation (PMID: 31387104),	indole-3-propionate (Rhee et al.); serotonin and kynurenine (Lotta et al.)

## Sheet: Supplementary Table 3
Exposures	P-Value Threshold	R2	F-statistics
Sanna	1e-05	0.01	10
Framingham	1e-05	0.01	10
Kettunen	1e-05	0.01	10
Lotta	1e-06	0.01	10
Ruhlemann	1e-06	0.01	10
Kurilshikov	1e-06	0.01	10

## Sheet: Supplementary Table 4
SNP	effect_allele.exposure	other_allele.exposure	effect_allele.outcome	other_allele.outcome	beta.exposure	beta.outcome	eaf.exposure	eaf.outcome	remove	palindromic	ambiguous	chr.outcome	pos.outcome	se.outcome	pval.outcome	samplesize.outcome	ncase.outcome	ncontrol.outcome	mr_keep.outcome	pval_origin.outcome	units.outcome	pval.exposure	se.exposure	study	microbiote	mr_keep.exposure	pval_origin.exposure	samplesize.exposure	units.exposure	chr.exposure	pos.exposure	units.exposure_dat	ncase.exposure	ncontrol.exposure	rsq.exposure	effective_n.exposure	fstat.exposure	action	mr_keep	exposure_outcome	prevalence.outcome	rsq.outcome	effective_n.outcome	steiger_dir	steiger_pval	is_in_pleiotropic_region	exposure	outcome	outcome_category
rs10212294	G	T	G	T	0.246579	0.0203	0.851332	0.86	FALSE	FALSE	FALSE	3	85668496	0.0296	0.4917	36745	11262	25483	TRUE	reported	log odds	2.15635e-06	0.0520408	framingham	indole	TRUE	reported	2076	SD	3	85668496	SD			0.0153907	2076	45.8462	1	TRUE	framingham_indole_3_propionate_Deelen_longevity	0.1	1.51265e-05	15620.6	TRUE	2.36242e-07	FALSE	Indole-3-propionate	Human longevity	Disease
rs12699655	G	T	G	T	-0.207565	0.0287	0.45103	0.47	FALSE	FALSE	FALSE	7	14730795	0.0192	0.1355	36745	11262	25483	TRUE	reported	log odds	3.05559e-08	0.0374786	framingham	indole	TRUE	reported	2076	SD	7	14730795	SD			0.021335	2076	45.8462	1	TRUE	framingham_indole_3_propionate_Deelen_longevity	0.1	6.2341e-05	15620.6	TRUE	2.58773e-09	FALSE	Indole-3-propionate	Human longevity	Disease
rs1460100	T	C	T	C	-0.239113	0.0272	0.171118	0.17	FALSE	FALSE	FALSE	5	168076506	0.0262	0.2978	36745	11262	25483	TRUE	reported	log odds	2.02794e-06	0.050333	framingham	indole	TRUE	reported	2076	SD	5	168076506	SD			0.016219	2076	45.8462	1	TRUE	framingham_indole_3_propionate_Deelen_longevity	0.1	3.1612e-05	15620.6	TRUE	1.62894e-07	FALSE	Indole-3-propionate	Human longevity	Disease
rs236164	T	C	T	C	-0.227495	-0.0262	0.158091	0.16	FALSE	FALSE	FALSE	20	5917428	0.0262	0.3172	36745	11262	25483	TRUE	reported	log odds	8.1648e-06	0.0509985	framingham	indole	TRUE	reported	2076	SD	20	5917428	SD			0.0137767	2076	45.8462	1	TRUE	framingham_indole_3_propionate_Deelen_longevity	0.1	2.81448e-05	15620.6	TRUE	1.45365e-06	FALSE	Indole-3-propionate	Human longevity	Disease
rs2725571	T	C	T	C	0.167469	-0.0094	0.451316	0.45	FALSE	FALSE	FALSE	15	54129428	0.0193	0.6268	36745	11262	25483	TRUE	reported	log odds	6.68474e-06	0.0371864	framingham	indole	TRUE	reported	2076	SD	15	54129428	SD			0.0138899	2076	45.8462	1	TRUE	framingham_indole_3_propionate_Deelen_longevity	0.1	6.64865e-06	15620.6	TRUE	7.23188e-07	FALSE	Indole-3-propionate	Human longevity	Disease
rs2898455	C	T	C	T	-0.236758	-0.0017	0.808591	0.79	FALSE	FALSE	FALSE	8	17987012	0.0233	0.9411	36745	11262	25483	TRUE	reported	log odds	3.25459e-06	0.0508713	framingham	indole	TRUE	reported	2076	SD	8	17987012	SD			0.0173513	2076	45.8462	1	TRUE	framingham_indole_3_propionate_Deelen_longevity	0.1	1.45706e-07	15620.6	TRUE	1.58871e-08	FALSE	Indole-3-propionate	Human longevity	Disease
rs602825	C	G	C	G	0.200341	0.0197	0.216666	0.21	FALSE	TRUE	FALSE	1	112380136	0.0234	0.3995	36745	11262	25483	TRUE	reported	log odds	8.33501e-06	0.0449559	framingham	indole	TRUE	reported	2076	SD	1	112380136	SD			0.0136241	2076	45.8462	1	TRUE	framingham_indole_3_propionate_Deelen_longevity	0.1	1.95237e-05	15620.6	TRUE	1.38494e-06	FALSE	Indole-3-propionate	Human longevity	Disease
rs6487322	A	G	A	G	-0.193519	-0.002	0.64444	0.62	FALSE	FALSE	FALSE	12	23173646	0.021	0.924	36745	11262	25483	TRUE	reported	log odds	8.36056e-06	0.0434313	framingham	indole	TRUE	reported	2076	SD	12	23173646	SD			0.0171621	2076	45.8462	1	TRUE	framingham_indole_3_propionate_Deelen_longevity	0.1	2.86427e-07	15620.6	TRUE	1.97937e-08	FALSE	Indole-3-propionate	Human longevity	Disease
rs6987588	T	C	T	C	-0.16503	0.0044	0.518898	0.5	FALSE	FALSE	FALSE	8	130572304	0.0191	0.8171	36745	11262	25483	TRUE	reported	log odds	8.19208e-06	0.0370014	framingham	indole	TRUE	reported	2076	SD	8	130572304	SD			0.013598	2076	45.8462	1	TRUE	framingham_indole_3_propionate_Deelen_longevity	0.1	1.47118e-06	15620.6	TRUE	7.06943e-07	FALSE	Indole-3-propionate	Human longevity	Disease
rs7601397	G	A	G	A	0.354182	-0.0071	0.119952	0.13	FALSE	FALSE	FALSE	2	15722380	0.0333	0.831	36745	11262	25483	TRUE	reported	log odds	6.16737e-06	0.0783489	framingham	indole	TRUE	reported	2076	SD	2	15722380	SD			0.0264848	2076	45.8462	1	TRUE	framingham_indole_3_propionate_Deelen_longevity	0.1	1.73488e-06	15620.6	TRUE	3.21215e-12	FALSE	Indole-3-propionate	Human longevity	Disease
rs868179	T	C	T	C	-0.382001	0.0321	0.0879569	0.1	FALSE	FALSE	FALSE	2	177549497	0.0333	0.3352	36745	11262	25483	TRUE	reported	log odds	7.2613e-07	0.0771058	framingham	indole	TRUE	reported	2076	SD	2	177549497	SD			0.0234123	2076	45.8462	1	TRUE	framingham_indole_3_propionate_Deelen_longevity	0.1	2.80375e-05	15620.6	TRUE	1.87786e-10	FALSE	Indole-3-propionate	Human longevity	Disease
rs964546	C	T	C	T	0.249921	0.0053	0.142329	0.15	FALSE	FALSE	FALSE	7	134308254	0.0275	0.8463	36745	11262	25483	TRUE	reported	log odds	8.16127e-06	0.0560246	framingham	indole	TRUE	reported	2076	SD	7	134308254	SD			0.0152493	2076	45.8462	1	TRUE	framingham_indole_3_propionate_Deelen_longevity	0.1	1.0878e-06	15620.6	TRUE	1.40013e-07	FALSE	Indole-3-propionate	Human longevity	Disease
rs9656919	T	C	T	C	-0.535372	-0.1208	0.0301007	0.02	FALSE	FALSE	FALSE	8	118450822	0.0875	0.1673	36745	11262	25483	TRUE	reported	log odds	8.10296e-06	0.119973	framingham	indole	TRUE	reported	2076	SD	8	118450822	SD			0.0167357	2076	45.8462	1	TRUE	framingham_indole_3_propionate_Deelen_longevity	0.1	8.89631e-05	15620.6	TRUE	2.44431e-07	FALSE	Indole-3-propionate	Human longevity	Disease
rs12221306	A	T	A	T	0.157561	0.0063	0.613039	0.62	FALSE	TRUE	FALSE	10	17001338	0.0197	0.748201	36745	11262	25483	TRUE	reported	log odds	5.04189e-06	0.0345298	framingham	trimethylamine	TRUE	reported	2076	SD	10	17001338	SD			0.0117782	2076	332.203	1	TRUE	framingham_trimethylamine_N_oxide_Deelen_longevity	0.1	2.84323e-06	15620.6	TRUE	4.45418e-06	FALSE	Trimethylamine N-oxide (TMAO)	Human longevity	Disease
rs13236413	T	C	T	C	0.408223	0.033	0.0900774	0.1	FALSE	FALSE	FALSE	7	156871065	0.0321	0.304	36745	11262	25483	TRUE	reported	log odds	2.23419e-06	0.0862869	framingham	trimethylamine	TRUE	reported	2076	SD	7	156871065	SD			0.0273178	2076	332.203	1	TRUE	framingham_trimethylamine_N_oxide_Deelen_longevity	0.1	2.96272e-05	15620.6	TRUE	5.08294e-12	FALSE	Trimethylamine N-oxide (TMAO)	Human longevity	Disease
rs16917161	A	T	A	T	0.261652	0.0434	0.0918946	0.11	FALSE	TRUE	FALSE	8	52966057	0.0311	0.163	36745	11262	25483	TRUE	reported	log odds	9.23354e-06	0.0590053	framingham	trimethylamine	TRUE	reported	2076	SD	8	52966057	SD			0.0114263	2076	332.203	1	TRUE	framingham_trimethylamine_N_oxide_Deelen_longevity	0.1	5.56532e-05	15620.6	TRUE	1.94377e-05	FALSE	Trimethylamine N-oxide (TMAO)	Human longevity	Disease
rs17418675	C	T	C	T	0.155799	0.0029	0.341383	0.33	FALSE	FALSE	FALSE	2	55210605	0.0204	0.888	36745	11262	25483	TRUE	reported	log odds	9.10688e-06	0.0351107	framingham	trimethylamine	TRUE	reported	2076	SD	2	55210605	SD			0.0109153	2076	332.203	1	TRUE	framingham_trimethylamine_N_oxide_Deelen_longevity	0.1	5.6509e-07	15620.6	TRUE	8.44245e-06	FALSE	Trimethylamine N-oxide (TMAO)	Human longevity	Disease
rs2703228	G	C	G	C	-0.216537	-0.0125	0.323034	0.32	FALSE	TRUE	FALSE	8	5876009	0.0207	0.5472	36745	11262	25483	TRUE	reported	log odds	1.28211e-07	0.0410001	framingham	trimethylamine	TRUE	reported	2076	SD	8	5876009	SD			0.0205074	2076	332.203	1	TRUE	framingham_trimethylamine_N_oxide_Deelen_longevity	0.1	1.03442e-05	15620.6	TRUE	1.62948e-09	FALSE	Trimethylamine N-oxide (TMAO)	Human longevity	Disease
rs3935570	T	G	T	G	-0.22712	0.0409	0.260675	0.28	FALSE	FALSE	FALSE	1	19167371	0.0214	0.0556506	36745	11262	25483	TRUE	reported	log odds	1.55787e-07	0.0432973	framingham	trimethylamine	TRUE	reported	2076	SD	1	19167371	SD			0.0198827	2076	332.203	1	TRUE	framingham_trimethylamine_N_oxide_Deelen_longevity	0.1	0.000102114	15620.6	TRUE	1.69736e-08	FALSE	Trimethylamine N-oxide (TMAO)	Human longevity	Disease
rs4846884	C	A	C	A	0.210836	-0.0218	0.843605	0.85	FALSE	FALSE	FALSE	1	231087075	0.027	0.4197	36745	11262	25483	TRUE	reported	log odds	6.18612e-06	0.0466459	framingham	trimethylamine	TRUE	reported	2076	SD	1	231087075	SD			0.0117295	2076	332.203	1	TRUE	framingham_trimethylamine_N_oxide_Deelen_longevity	0.1	1.83595e-05	15620.6	TRUE	7.8923e-06	FALSE	Trimethylamine N-oxide (TMAO)	Human longevity	Disease
rs7302178	G	A	G	A	0.237074	-0.0076	0.16379	0.14	FALSE	FALSE	FALSE	12	27007893	0.0287	0.790801	36745	11262	25483	TRUE	reported	log odds	6.39783e-06	0.0525337	framingham	trimethylamine	TRUE	reported	2076	SD	12	27007893	SD			0.0153957	2076	332.203	1	TRUE	framingham_trimethylamine_N_oxide_Deelen_longevity	0.1	2.11624e-06	15620.6	TRUE	1.33977e-07	FALSE	Trimethylamine N-oxide (TMAO)	Human longevity	Disease
rs10085798	G	A	G	A	-0.091847	-0.1281	0.05252	0.03	FALSE	FALSE	FALSE	7	15618982	0.0581	0.0274499	36745	11262	25483	TRUE	reported	log odds	9.77e-06	0.020756	kettunen	Ace	TRUE	reported	24745	SD	7	15618982	SD			0.000839566	24745	27.1966	1	TRUE	kettunen_Ace_Deelen_longevity	0.1	0.000148646	15620.6	TRUE	0.100396	FALSE	Acetate	Human longevity	Disease
rs11154962	A	G	A	G	-0.082406	0.0352	0.072242	0.11	FALSE	FALSE	FALSE	6	138465341	0.031	0.2569	36745	11262	25483	TRUE	reported	log odds	6.87e-06	0.018309	kettunen	Ace	TRUE	reported	24745	SD	6	138465341	SD			0.000910274	24745	27.1966	1	TRUE	kettunen_Ace_Deelen_longevity	0.1	3.66597e-05	15620.6	TRUE	0.0182459	FALSE	Acetate	Human longevity	Disease
rs116701056	A	G	A	G	0.159687	0.131	0.021098	0.01	FALSE	FALSE	FALSE	5	109462070	0.1123	0.2434	36745	11262	25483	TRUE	reported	log odds	1.22e-06	0.032884	kettunen	Ace	TRUE	reported	23552	SD	5	109462070	SD			0.00105329	23552	27.1966	1	TRUE	kettunen_Ace_Deelen_longevity	0.1	5.02367e-05	15620.6	TRUE	0.013925	FALSE	Acetate	Human longevity	Disease
rs11777030	A	G	A	G	-0.051764	0.0183	0.221552	0.28	FALSE	FALSE	FALSE	8	50035697	0.0231	0.4284	36745	11262	25483	TRUE	reported	log odds	9.34e-06	0.011672	kettunen	Ace	TRUE	reported	24743	SD	8	50035697	SD			0.000924253	24743	27.1966	1	TRUE	kettunen_Ace_Deelen_longevity	0.1	2.04871e-05	15620.6	TRUE	0.0113184	FALSE	Acetate	Human longevity	Disease
rs1187950	T	C	T	C	0.149131	0.0998	0.022961	0.03	FALSE	FALSE	FALSE	1	27234488	0.0588	0.0898008	36745	11262	25483	TRUE	reported	log odds	5.62e-06	0.032824	kettunen	Ace	TRUE	reported	23550	SD	1	27234488	SD			0.000997858	23550	27.1966	1	TRUE	kettunen_Ace_Deelen_longevity	0.1	8.63546e-05	15620.6	TRUE	0.0306558	FALSE	Acetate	Human longevity	Disease
rs12185728	T	C	T	C	-0.057475	0.0286	0.199064	0.21	FALSE	FALSE	FALSE	2	11296969	0.0264	0.2776	36745	11262	25483	TRUE	reported	log odds	3.76e-06	0.01242	kettunen	Ace	TRUE	reported	24742	SD	2	11296969	SD			0.00105336	24742	27.1966	1	TRUE	kettunen_Ace_Deelen_longevity	0.1	4.11041e-05	15620.6	TRUE	0.01079	FALSE	Acetate	Human longevity	Disease
rs12522004	A	G	A	G	0.045669	-0.0343	0.334197	0.32	FALSE	FALSE	FALSE	5	145934483	0.0214	0.1089	36745	11262	25483	TRUE	reported	log odds	2.92e-06	0.009759	kettunen	Ace	TRUE	reported	24745	SD	5	145934483	SD			0.000928157	24745	27.1966	1	TRUE	kettunen_Ace_Deelen_longevity	0.1	7.8007e-05	15620.6	TRUE	0.0342012	FALSE	Acetate	Human longevity	Disease
rs139709032	C	T	C	T	-0.174154	-0.0459	0.017133	0.02	FALSE	FALSE	FALSE	7	50542547	0.0967	0.6353	36745	11262	25483	TRUE	reported	log odds	4.14e-06	0.037799	kettunen	Ace	TRUE	reported	24740	SD	7	50542547	SD			0.00102147	24740	27.1966	1	TRUE	kettunen_Ace_Deelen_longevity	0.1	1.26648e-05	15620.6	TRUE	0.00543595	FALSE	Acetate	Human longevity	Disease
rs142619875	T	C	T	C	-0.298663	0.1549	0.009079	0.02	FALSE	FALSE	FALSE	10	26949600	0.1174	0.187	36745	11262	25483	TRUE	reported	log odds	5.92e-06	0.065897	kettunen	Ace	TRUE	reported	21448	SD	10	26949600	SD			0.00160498	21448	27.1966	1	TRUE	kettunen_Ace_Deelen_longevity	0.1	0.000138416	15620.6	TRUE	0.00710363	FALSE	Acetate	Human longevity	Disease
rs143139872	G	A	G	A	0.216165	-0.0512	0.015006	0.02	FALSE	FALSE	FALSE	20	45571571	0.0928	0.580899	36745	11262	25483	TRUE	reported	log odds	2.51e-06	0.045888	kettunen	Ace	TRUE	reported	24744	SD	20	45571571	SD			0.00138134	24744	27.1966	1	TRUE	kettunen_Ace_Deelen_longevity	0.1	1.57744e-05	15620.6	TRUE	0.00115539	FALSE	Acetate	Human longevity	Disease
rs146711790	G	A	G	A	-0.079248	-0.0119	0.081428	0.08	FALSE	FALSE	FALSE	21	35612761	0.0381	0.754201	36745	11262	25483	TRUE	reported	log odds	7.55e-06	0.017687	kettunen	Ace	TRUE	reported	24741	SD	21	35612761	SD			0.000939493	24741	27.1966	1	TRUE	kettunen_Ace_Deelen_longevity	0.1	3.17457e-06	15620.6	TRUE	0.00471832	FALSE	Acetate	Human longevity	Disease
rs17876031	G	A	G	A	0.060706	0.0064	0.672393	0.66	FALSE	FALSE	FALSE	5	176831119	0.0231	0.781801	36745	11262	25483	TRUE	reported	log odds	3.41e-07	0.011897	kettunen	Ace	TRUE	reported	19377	SD	5	176831119	SD			0.00162356	19377	27.1966	1	TRUE	kettunen_Ace_Deelen_longevity	0.1	2.79503e-06	15620.6	TRUE	0.000326334	FALSE	Acetate	Human longevity	Disease
rs1889459	C	G	C	G	0.058451	-0.0255	0.144281	0.16	FALSE	TRUE	FALSE	10	5314043	0.0259	0.3255	36745	11262	25483	TRUE	reported	log odds	8.69e-06	0.013134	kettunen	Ace	TRUE	reported	24743	SD	10	5314043	SD			0.000843634	24743	27.1966	1	TRUE	kettunen_Ace_Deelen_longevity	0.1	2.66585e-05	15620.6	TRUE	0.0194091	FALSE	Acetate	Human longevity	Disease
rs2185517	T	C	T	C	0.082537	0.0365	0.068828	0.07	FALSE	FALSE	FALSE	14	26266466	0.0385	0.3429	36745	11262	25483	TRUE	reported	log odds	6.72e-06	0.018319	kettunen	Ace	TRUE	reported	24743	SD	14	26266466	SD			0.000873217	24743	27.1966	1	TRUE	kettunen_Ace_Deelen_longevity	0.1	2.61899e-05	15620.6	TRUE	0.0167805	FALSE	Acetate	Human longevity	Disease
rs34531929	T	C	T	C	-0.078108	0.0164	0.077102	0.07	FALSE	FALSE	FALSE	9	136118163	0.0387	0.671901	36745	11262	25483	TRUE	reported	log odds	8.7e-06	0.017551	kettunen	Ace	TRUE	reported	24741	SD	9	136118163	SD			0.000868241	24741	27.1966	1	TRUE	kettunen_Ace_Deelen_longevity	0.1	5.30661e-06	15620.6	TRUE	0.00784834	TRUE	Acetate	Human longevity	Disease
rs3913723	G	A	G	A	-0.125783	0.0627	0.033949	0.06	FALSE	FALSE	FALSE	5	41560079	0.0415	0.1304	36745	11262	25483	TRUE	reported	log odds	2.12e-06	0.026509	kettunen	Ace	TRUE	reported	22521	SD	5	41560079	SD			0.00103777	22521	27.1966	1	TRUE	kettunen_Ace_Deelen_longevity	0.1	6.66152e-05	15620.6	TRUE	0.0208425	FALSE	Acetate	Human longevity	Disease
rs4596437	A	G	A	G	0.075005	0.0376	0.905564	0.87	FALSE	FALSE	FALSE	5	145914633	0.0295	0.2022	36745	11262	25483	TRUE	reported	log odds	2.55e-06	0.015933	kettunen	Ace	TRUE	reported	24746	SD	5	145914633	SD			0.000962204	24746	27.1966	1	TRUE	kettunen_Ace_Deelen_longevity	0.1	4.88776e-05	15620.6	TRUE	0.0186685	FALSE	Acetate	Human longevity	Disease
rs4600785	T	G	T	G	0.04303	-0.0126	0.377349	0.38	FALSE	FALSE	FALSE	3	29844439	0.02	0.530401	36745	11262	25483	TRUE	reported	log odds	5.95e-06	0.009496	kettunen	Ace	TRUE	reported	24743	SD	3	29844439	SD			0.000870083	24743	27.1966	1	TRUE	kettunen_Ace_Deelen_longevity	0.1	1.13764e-05	15620.6	TRUE	0.0105579	FALSE	Acetate	Human longevity	Disease
rs6595557	A	G	A	G	0.042657	-0.0304	0.548445	0.53	FALSE	FALSE	FALSE	5	124221582	0.0198	0.1251	36745	11262	25483	TRUE	reported	log odds	4.24e-06	0.009268	kettunen	Ace	TRUE	reported	24743	SD	5	124221582	SD			0.000901269	24743	27.1966	1	TRUE	kettunen_Ace_Deelen_longevity	0.1	6.9943e-05	15620.6	TRUE	0.0340049	FALSE	Acetate	Human longevity	Disease
rs6903989	C	A	C	A	0.093648	0.055	0.854134	0.79	FALSE	FALSE	FALSE	6	29302030	0.0322	0.08744	36745	11262	25483	TRUE	reported	log odds	2.51e-06	0.019879	kettunen	Ace	TRUE	reported	10280	SD	6	29302030	SD			0.00218528	10280	27.1966	1	TRUE	kettunen_Ace_Deelen_longevity	0.1	0.000153515	15620.6	TRUE	0.00677876	TRUE	Acetate	Human longevity	Disease
rs6933521	C	T	C	T	-0.091667	-0.042	0.120256	0.11	FALSE	FALSE	FALSE	6	12042473	0.0376	0.2635	36745	11262	25483	TRUE	reported	log odds	8.1e-09	0.015885	kettunen	Ace	TRUE	reported	24742	SD	6	12042473	SD			0.00177795	24742	27.1966	1	TRUE	kettunen_Ace_Deelen_longevity	0.1	5.28428e-05	15620.6	TRUE	0.000633401	FALSE	Acetate	Human longevity	Disease
rs72965935	G	A	G	A	-0.124816	0.0123	0.040293	0.05	FALSE	FALSE	FALSE	2	227594251	0.0514	0.8101	36745	11262	25483	TRUE	reported	log odds	3.29e-06	0.026814	kettunen	Ace	TRUE	reported	22641	SD	2	227594251	SD			0.00120487	22641	27.1966	1	TRUE	kettunen_Ace_Deelen_longevity	0.1	2.17936e-06	15620.6	TRUE	0.00139174	FALSE	Acetate	Human longevity	Disease
rs73022785	C	T	C	T	-0.192933	0.1687	0.01701	0.02	FALSE	FALSE	FALSE	6	160178076	0.0745	0.0234698	36745	11262	25483	TRUE	reported	log odds	5.87e-07	0.038593	kettunen	Ace	TRUE	reported	24743	SD	6	160178076	SD			0.00124479	24743	27.1966	1	TRUE	kettunen_Ace_Deelen_longevity	0.1	0.000163683	15620.6	TRUE	0.027686	FALSE	Acetate	Human longevity	Disease
rs76275189	T	C	T	C	-0.246645	-0.0171	0.009283	0.02	FALSE	FALSE	FALSE	4	78061647	0.0886	0.8471	36745	11262	25483	TRUE	reported	log odds	5.13e-06	0.054058	kettunen	Ace	TRUE	reported	22642	SD	4	78061647	SD			0.00111895	22642	27.1966	1	TRUE	kettunen_Ace_Deelen_longevity	0.1	1.74797e-06	15620.6	TRUE	0.00200225	FALSE	Acetate	Human longevity	Disease
rs78062315	A	G	A	G	0.083011	-0.0411	0.06618	0.05	FALSE	FALSE	FALSE	12	106920784	0.0463	0.3754	36745	11262	25483	TRUE	reported	log odds	9.57e-06	0.01874	kettunen	Ace	TRUE	reported	24742	SD	12	106920784	SD			0.000851709	24742	27.1966	1	TRUE	kettunen_Ace_Deelen_longevity	0.1	2.45735e-05	15620.6	TRUE	0.0177257	FALSE	Acetate	Human longevity	Disease
rs79081131	T	C	T	C	-0.07808	0.0049	0.086458	0.11	FALSE	FALSE	FALSE	4	78537906	0.0336	0.8836	36745	11262	25483	TRUE	reported	log odds	9.17e-06	0.01759	kettunen	Ace	TRUE	reported	24743	SD	4	78537906	SD			0.000963038	24743	27.1966	1	TRUE	kettunen_Ace_Deelen_longevity	0.1	7.13926e-07	15620.6	TRUE	0.00312922	FALSE	Acetate	Human longevity	Disease
rs80153228	T	C	T	C	-0.109764	-0.2112	0.040419	0.03	FALSE	FALSE	FALSE	4	114122675	0.0587	0.000323102	36745	11262	25483	TRUE	reported	log odds	7.7e-06	0.02452	kettunen	Ace	TRUE	reported	24745	SD	4	114122675	SD			0.000934581	24745	27.1966	1	TRUE	kettunen_Ace_Deelen_longevity	0.1	0.000409886	15620.6	TRUE	0.312032	FALSE	Acetate	Human longevity	Disease
rs8066484	A	G	A	G	0.09537	-0.032	0.057896	0.05	FALSE	FALSE	FALSE	17	63238114	0.0465	0.490801	36745	11262	25483	TRUE	reported	log odds	2.27e-06	0.020158	kettunen	Ace	TRUE	reported	24741	SD	17	63238114	SD			0.000992204	24741	27.1966	1	TRUE	kettunen_Ace_Deelen_longevity	0.1	1.4872e-05	15620.6	TRUE	0.00681552	FALSE	Acetate	Human longevity	Disease
rs8756	A	C	A	C	-0.044435	-0.0352	0.49196	0.52	FALSE	FALSE	FALSE	12	66359752	0.0192	0.0672404	36745	11262	25483	TRUE	reported	log odds	4.03e-06	0.009633	kettunen	Ace	TRUE	reported	22521	SD	12	66359752	SD			0.000986979	22521	27.1966	1	TRUE	kettunen_Ace_Deelen_longevity	0.1	9.39677e-05	15620.6	TRUE	0.0368901	FALSE	Acetate	Human longevity	Disease
rs11002782	A	G	A	G	0.0247581	0.0035	0.5707	0.58	FALSE	FALSE	FALSE	10	80785567	0.0196	0.8576	36745	11262	25483	TRUE	reported	log odds	3.48899e-07	0.0048593	lotta	Ile	TRUE	reported	86402	SD	10	80785567				0.000300354	86402	46.7305	1	TRUE	lotta_Ile_Deelen_longevity	0.1	9.07162e-07	15620.6	TRUE	0.0595888	FALSE	Isoleucine	Human longevity	Disease
rs11142402	T	G	T	G	0.0245727	0.0352	0.4264	0.44	FALSE	FALSE	FALSE	9	73021070	0.0194	0.0693905	36745	11262	25483	TRUE	reported	log odds	6.13296e-07	0.00492735	lotta	Ile	TRUE	reported	84176	SD	9	73021070				0.000295367	84176	46.7305	1	TRUE	lotta_Ile_Deelen_longevity	0.1	9.27091e-05	15620.6	TRUE	0.385615	FALSE	Isoleucine	Human longevity	Disease
rs117643180	A	C	A	C	-0.090668	-0.0206	0.0258	0.03	FALSE	FALSE	FALSE	17	7185779	0.0708	0.771101	36745	11262	25483	TRUE	reported	log odds	7.48893e-09	0.0156865	lotta	Ile	TRUE	reported	80811	SD	17	7185779				0.000413243	80811	46.7305	1	TRUE	lotta_Ile_Deelen_longevity	0.1	3.76854e-06	15620.6	TRUE	0.0353902	FALSE	Isoleucine	Human longevity	Disease
rs12149660	A	G	A	G	-0.0723124	0.0032	0.1156	0.12	FALSE	FALSE	FALSE	16	70309237	0.031	0.9183	36745	11262	25483	TRUE	reported	log odds	2.261e-21	0.00761825	lotta	Ile	TRUE	reported	84176	SD	16	70309237				0.00106921	84176	46.7305	1	TRUE	lotta_Ile_Deelen_longevity	0.1	3.28524e-07	15620.6	TRUE	0.000225524	FALSE	Isoleucine	Human longevity	Disease
rs1260326	C	T	C	T	-0.0480803	0.0285	0.6119	0.59	FALSE	FALSE	FALSE	2	27730940	0.0195	0.1445	36745	11262	25483	TRUE	reported	log odds	6.63285e-22	0.00499848	lotta	Ile	TRUE	reported	84177	SD	2	27730940				0.00109796	84177	46.7305	1	TRUE	lotta_Ile_Deelen_longevity	0.1	5.97829e-05	15620.6	TRUE	0.00353317	FALSE	Isoleucine	Human longevity	Disease
rs1440581	C	T	C	T	0.0610119	0.0107	0.5235	0.54	FALSE	FALSE	FALSE	4	89226422	0.0193	0.5817	36745	11262	25483	TRUE	reported	log odds	7.69485e-37	0.00481204	lotta	Ile	TRUE	reported	86402	SD	4	89226422				0.00185711	86402	46.7305	1	TRUE	lotta_Ile_Deelen_longevity	0.1	8.64596e-06	15620.6	TRUE	3.81777e-06	FALSE	Isoleucine	Human longevity	Disease
rs144183894	A	C	A	C	0.0467308	0.0007	0.0748	0.07	FALSE	FALSE	FALSE	12	14192671	0.0395	0.9858	36745	11262	25483	TRUE	reported	log odds	7.70105e-07	0.00945394	lotta	Ile	TRUE	reported	80812	SD	12	14192671				0.000302255	80812	46.7305	1	TRUE	lotta_Ile_Deelen_longevity	0.1	9.69493e-09	15620.6	TRUE	0.0479408	FALSE	Isoleucine	Human longevity	Disease
rs2127864	G	A	G	A	-0.04631	-0.0568	0.1885	0.19	FALSE	FALSE	FALSE	4	89147993	0.0251	0.0235402	36745	11262	25483	TRUE	reported	log odds	3.25237e-13	0.00635777	lotta	Ile	TRUE	reported	80812	SD	4	89147993				0.000656114	80812	46.7305	1	TRUE	lotta_Ile_Deelen_longevity	0.1	0.000151987	15620.6	TRUE	0.128365	FALSE	Isoleucine	Human longevity	Disease
rs2422358	T	A	T	A	0.0255451	-0.0155	0.4428	0.46	FALSE	TRUE	TRUE	2	65231806	0.023	0.500301	36745	11262	25483	TRUE	reported	log odds	3.36899e-07	0.00500689	lotta	Ile	TRUE	reported	80812	SD	2	65231806				0.000322006	80812	46.7305	1	TRUE	lotta_Ile_Deelen_longevity	0.1	1.81442e-05	15620.6	TRUE	0.117391	FALSE	Isoleucine	Human longevity	Disease
rs2488071	G	A	G	A	0.0257991	-0.0259	0.5346	0.54	FALSE	FALSE	FALSE	10	94499577	0.0193	0.1787	36745	11262	25483	TRUE	reported	log odds	1.28401e-07	0.00488527	lotta	Ile	TRUE	reported	84177	SD	10	94499577				0.000331203	84177	46.7305	1	TRUE	lotta_Ile_Deelen_longevity	0.1	5.06246e-05	15620.6	TRUE	0.20324	FALSE	Isoleucine	Human longevity	Disease
rs261334	C	G	C	G	0.0312712	0.0141	0.7892	0.79	FALSE	TRUE	FALSE	15	58726744	0.0245	0.5657	36745	11262	25483	TRUE	reported	log odds	1.137e-07	0.0058969	lotta	Ile	TRUE	reported	86402	SD	15	58726744				0.000325369	86402	46.7305	1	TRUE	lotta_Ile_Deelen_longevity	0.1	1.00423e-05	15620.6	TRUE	0.087215	FALSE	Isoleucine	Human longevity	Disease
rs4374015	T	C	T	C	-0.0248559	-0.0089	0.5327	0.51	FALSE	FALSE	FALSE	12	47226660	0.0192	0.6432	36745	11262	25483	TRUE	reported	log odds	2.524e-07	0.00482078	lotta	Ile	TRUE	reported	86402	SD	12	47226660				0.000307587	86402	46.7305	1	TRUE	lotta_Ile_Deelen_longevity	0.1	6.01657e-06	15620.6	TRUE	0.0827184	FALSE	Isoleucine	Human longevity	Disease
rs4904882	T	C	T	C	0.0466546	-0.0018	0.9056	0.91	FALSE	FALSE	FALSE	14	92836128	0.0352	0.9598	36745	11262	25483	TRUE	reported	log odds	4.13105e-08	0.00850584	lotta	Ile	TRUE	reported	80810	SD	14	92836128				0.000372158	80810	46.7305	1	TRUE	lotta_Ile_Deelen_longevity	0.1	8.0634e-08	15620.6	TRUE	0.0296464	FALSE	Isoleucine	Human longevity	Disease
rs493841	T	C	T	C	0.03738	-0.0651	0.5252	0.51	FALSE	FALSE	FALSE	19	49301877	0.0204	0.00139701	36745	11262	25483	TRUE	reported	log odds	6.07016e-14	0.00497935	lotta	Ile	TRUE	reported	80814	SD	19	49301877				0.000696858	80814	46.7305	1	TRUE	lotta_Ile_Deelen_longevity	0.1	0.000321717	15620.6	TRUE	0.332785	FALSE	Isoleucine	Human longevity	Disease
rs62472001	C	T	C	T	-0.0733558	0.0096	0.0306	0.03	FALSE	FALSE	FALSE	7	130949256	0.0682	0.8877	36745	11262	25483	TRUE	reported	log odds	3.77103e-07	0.0144401	lotta	Ile	TRUE	reported	80810	SD	7	130949256				0.000319244	80810	46.7305	1	TRUE	lotta_Ile_Deelen_longevity	0.1	8.13664e-07	15620.6	TRUE	0.052245	FALSE	Isoleucine	Human longevity	Disease
rs6458331	C	T	C	T	-0.0349919	-0.0193	0.2808	0.7	FALSE	FALSE	FALSE	6	43280028	0.021	0.3564	36745	11262	25483	TRUE	reported	log odds	1.78098e-07	0.00670215	lotta	Ile	TRUE	reported	55091	SD	6	43280028				0.000494552	55091	46.7305	1	TRUE	lotta_Ile_Deelen_longevity	0.1	2.37383e-05	15620.6	TRUE	0.0553584	FALSE	Isoleucine	Human longevity	Disease
rs7298123	T	C	T	C	-0.0397638	0.0127	0.8	0.78	FALSE	FALSE	FALSE	12	56860073	0.0244	0.6038	36745	11262	25483	TRUE	reported	log odds	1.595e-10	0.00621699	lotta	Ile	TRUE	reported	80811	SD	12	56860073				0.000505971	80811	46.7305	1	TRUE	lotta_Ile_Deelen_longevity	0.1	8.42517e-06	15620.6	TRUE	0.024979	FALSE	Isoleucine	Human longevity	Disease
rs10085935	T	C	T	C	-0.089577	-0.0033	0.3752	0.39	FALSE	FALSE	FALSE	8	39806267	0.0199	0.8689	36745	11262	25483	TRUE	reported	log odds	3.36434e-27	0.00829263	lotta	Kynurenine	TRUE	reported	30899	SD	8	39806267				0.00376207	30899	78.0204	1	TRUE	lotta_Kynurenine_Deelen_longevity	0.1	7.87605e-07	15620.6	TRUE	7.06575e-10	FALSE	Kynurenine	Human longevity	Disease
rs112037479	T	A	T	A	0.0544854	0.0326	0.2265	0.22	FALSE	TRUE	FALSE	17	37776644	0.0283	0.2499	36745	11262	25483	TRUE	reported	log odds	7.43892e-07	0.0110071	lotta	Kynurenine	TRUE	reported	23531	SD	17	37776644				0.0010402	23531	78.0204	1	TRUE	lotta_Kynurenine_Deelen_longevity	0.1	5.52205e-05	15620.6	TRUE	0.0161337	FALSE	Kynurenine	Human longevity	Disease
rs12504293	A	G	A	G	0.0530833	0.0276	0.2937	0.29	FALSE	FALSE	FALSE	4	137689350	0.0209	0.1853	36745	11262	25483	TRUE	reported	log odds	1.54e-07	0.010115	lotta	Kynurenine	TRUE	reported	23531	SD	4	137689350				0.00116907	23531	78.0204	1	TRUE	lotta_Kynurenine_Deelen_longevity	0.1	4.75586e-05	15620.6	TRUE	0.00814982	FALSE	Kynurenine	Human longevity	Disease
rs13128937	A	T	A	T	-0.0425228	-0.0068	0.3105	0.3	FALSE	TRUE	FALSE	4	45961113	0.021	0.747001	36745	11262	25483	TRUE	reported	log odds	9.94008e-07	0.00869054	lotta	Kynurenine	TRUE	reported	30899	SD	4	45961113				0.000774229	30899	78.0204	1	TRUE	lotta_Kynurenine_Deelen_longevity	0.1	2.95325e-06	15620.6	TRUE	0.00782055	FALSE	Kynurenine	Human longevity	Disease
rs1360976	A	C	A	C	-0.0564316	0.0297	0.2206	0.22	FALSE	FALSE	FALSE	13	102994263	0.0233	0.2025	36745	11262	25483	TRUE	reported	log odds	3.804e-07	0.0111108	lotta	Kynurenine	TRUE	reported	23531	SD	13	102994263				0.00109507	23531	78.0204	1	TRUE	lotta_Kynurenine_Deelen_longevity	0.1	4.5849e-05	15620.6	TRUE	0.010734	FALSE	Kynurenine	Human longevity	Disease
rs148581968	T	C	T	C	0.15449	-0.1974	0.0279	0.02	FALSE	FALSE	FALSE	16	87816186	0.0998	0.0478895	36745	11262	25483	TRUE	reported	log odds	3.33096e-08	0.0279722	lotta	Kynurenine	TRUE	reported	23531	SD	16	87816186				0.00129463	23531	78.0204	1	TRUE	lotta_Kynurenine_Deelen_longevity	0.1	0.000240823	15620.6	TRUE	0.0472669	FALSE	Kynurenine	Human longevity	Disease
rs36057735	G	C	G	C	0.0717813	-0.0115	0.1967	0.16	FALSE	TRUE	FALSE	6	31319923	0.04	0.7742	36745	11262	25483	TRUE	reported	log odds	5.84602e-10	0.011587	lotta	Kynurenine	TRUE	reported	23531	SD	6	31319923				0.0016283	23531	78.0204	1	TRUE	lotta_Kynurenine_Deelen_longevity	0.1	5.41145e-06	15620.6	TRUE	0.000227553	FALSE	Kynurenine	Human longevity	Disease
rs3755907	A	G	A	G	-0.0723306	-0.0062	0.0979	0.1	FALSE	FALSE	FALSE	4	156821875	0.0315	0.8451	36745	11262	25483	TRUE	reported	log odds	8.98607e-08	0.0135299	lotta	Kynurenine	TRUE	reported	30899	SD	4	156821875				0.000924084	30899	78.0204	1	TRUE	lotta_Kynurenine_Deelen_longevity	0.1	1.05267e-06	15620.6	TRUE	0.00276594	FALSE	Kynurenine	Human longevity	Disease
rs3812036	T	C	T	C	0.0573139	0.0302	0.2466	0.26	FALSE	FALSE	FALSE	5	176813404	0.0238	0.2045	36745	11262	25483	TRUE	reported	log odds	7.99006e-10	0.00932692	lotta	Kynurenine	TRUE	reported	30899	SD	5	176813404				0.00122059	30899	78.0204	1	TRUE	lotta_Kynurenine_Deelen_longevity	0.1	5.31751e-05	15620.6	TRUE	0.00484591	FALSE	Kynurenine	Human longevity	Disease
rs4356486	G	A	G	A	-0.0492733	0.0291	0.3267	0.3	FALSE	FALSE	FALSE	16	87904131	0.0287	0.3095	36745	11262	25483	TRUE	reported	log odds	5.26405e-07	0.00982322	lotta	Kynurenine	TRUE	reported	23531	SD	16	87904131				0.0010681	23531	78.0204	1	TRUE	lotta_Kynurenine_Deelen_longevity	0.1	5.39203e-05	15620.6	TRUE	0.0140467	FALSE	Kynurenine	Human longevity	Disease
rs4843718	A	G	A	G	0.204258	0.0156	0.2491	0.27	FALSE	FALSE	FALSE	16	87878476	0.0219	0.4748	36745	11262	25483	TRUE	reported	log odds	1.46893e-108	0.00922824	lotta	Kynurenine	TRUE	reported	30899	SD	16	87878476				0.0156079	30899	78.0204	1	TRUE	lotta_Kynurenine_Deelen_longevity	0.1	1.45581e-05	15620.6	TRUE	2.52671e-35	FALSE	Kynurenine	Human longevity	Disease
rs4899645	G	T	G	T	-0.0516606	0.0226	0.2724	0.27	FALSE	FALSE	FALSE	14	77698912	0.0228	0.3212	36745	11262	25483	TRUE	reported	log odds	5.98605e-07	0.0103487	lotta	Kynurenine	TRUE	reported	23531	SD	14	77698912				0.00105791	23531	78.0204	1	TRUE	lotta_Kynurenine_Deelen_longevity	0.1	3.05334e-05	15620.6	TRUE	0.00887077	FALSE	Kynurenine	Human longevity	Disease
rs61825638	T	C	T	C	0.115197	-0.0218	0.2419	0.25	FALSE	FALSE	FALSE	1	241713402	0.028	0.4363	36745	11262	25483	TRUE	reported	log odds	7.55962e-27	0.010738	lotta	Kynurenine	TRUE	reported	23531	SD	1	241713402				0.00486715	23531	78.0204	1	TRUE	lotta_Kynurenine_Deelen_longevity	0.1	2.71454e-05	15620.6	TRUE	3.7184e-10	FALSE	Kynurenine	Human longevity	Disease
rs62070088	T	G	T	G	-0.0520118	-0.009	0.2759	0.25	FALSE	FALSE	FALSE	17	70044915	0.0227	0.6928	36745	11262	25483	TRUE	reported	log odds	4.52304e-07	0.0103075	lotta	Kynurenine	TRUE	reported	23531	SD	17	70044915				0.0010809	23531	78.0204	1	TRUE	lotta_Kynurenine_Deelen_longevity	0.1	4.62071e-06	15620.6	TRUE	0.00289962	FALSE	Kynurenine	Human longevity	Disease
rs653178	T	C	T	C	-0.113764	0.0469	0.5208	0.51	FALSE	FALSE	FALSE	12	112007756	0.0195	0.01583	36745	11262	25483	TRUE	reported	log odds	1.32709e-45	0.00802623	lotta	Kynurenine	TRUE	reported	30899	SD	12	112007756				0.00645993	30899	78.0204	1	TRUE	lotta_Kynurenine_Deelen_longevity	0.1	0.000167084	15620.6	TRUE	5.68722e-12	FALSE	Kynurenine	Human longevity	Disease
rs6540080	A	G	A	G	-0.0818677	0.0205	0.2892	0.29	FALSE	FALSE	FALSE	16	87818569	0.022	0.3502	36745	11262	25483	TRUE	reported	log odds	2.4598e-20	0.00886014	lotta	Kynurenine	TRUE	reported	30899	SD	16	87818569				0.0027555	30899	78.0204	1	TRUE	lotta_Kynurenine_Deelen_longevity	0.1	2.62542e-05	15620.6	TRUE	1.36857e-06	FALSE	Kynurenine	Human longevity	Disease
rs7705189	G	A	G	A	0.0459163	0.016	0.4716	0.46	FALSE	FALSE	FALSE	5	131623358	0.02	0.4248	36745	11262	25483	TRUE	reported	log odds	1.18899e-08	0.00805408	lotta	Kynurenine	TRUE	reported	30899	SD	5	131623358				0.00105075	30899	78.0204	1	TRUE	lotta_Kynurenine_Deelen_longevity	0.1	1.93236e-05	15620.6	TRUE	0.00430392	FALSE	Kynurenine	Human longevity	Disease
rs10762827	G	C	G	C	-0.0265477	0.0137	0.5806	0.57	FALSE	TRUE	TRUE	10	80762481	0.0197	0.4877	36745	11262	25483	TRUE	reported	log odds	5.19003e-08	0.00487561	lotta	Leu	TRUE	reported	86349	SD	10	80762481				0.000343233	86349	45.636	1	TRUE	lotta_Leu_Deelen_longevity	0.1	1.39885e-05	15620.6	TRUE	0.088997	FALSE	Leucine	Human longevity	Disease
rs11183620	G	A	G	A	-0.0265713	-0.0067	0.5519	0.53	FALSE	FALSE	FALSE	12	47212370	0.0192	0.7249	36745	11262	25483	TRUE	reported	log odds	5.92298e-08	0.00490156	lotta	Leu	TRUE	reported	84123	SD	12	47212370				0.000349213	84123	45.636	1	TRUE	lotta_Leu_Deelen_longevity	0.1	3.39866e-06	15620.6	TRUE	0.0531873	FALSE	Leucine	Human longevity	Disease
rs114796149	A	G	A	G	0.0931728	0.0237	0.0207	0.02	FALSE	FALSE	FALSE	4	88920985	0.0757	0.753701	36745	11262	25483	TRUE	reported	log odds	1.42498e-07	0.0177067	lotta	Leu	TRUE	reported	78642	SD	4	88920985				0.000351961	78642	45.636	1	TRUE	lotta_Leu_Deelen_longevity	0.1	3.33057e-06	15620.6	TRUE	0.0531834	FALSE	Leucine	Human longevity	Disease
rs11682879	T	C	T	C	0.0336315	0.022	0.1574	0.15	FALSE	FALSE	FALSE	2	240045761	0.0302	0.467601	36745	11262	25483	TRUE	reported	log odds	8.53395e-07	0.00683151	lotta	Leu	TRUE	reported	80757	SD	2	240045761				0.000300019	80757	45.636	1	TRUE	lotta_Leu_Deelen_longevity	0.1	1.86974e-05	15620.6	TRUE	0.137011	FALSE	Leucine	Human longevity	Disease
rs116997291	T	C	T	C	-0.0588323	0.0181	0.0475	0.04	FALSE	FALSE	FALSE	8	64012280	0.0718	0.8012	36745	11262	25483	TRUE	reported	log odds	4.89598e-07	0.0116963	lotta	Leu	TRUE	reported	80757	SD	8	64012280				0.000313199	80757	45.636	1	TRUE	lotta_Leu_Deelen_longevity	0.1	3.81073e-06	15620.6	TRUE	0.0716354	FALSE	Leucine	Human longevity	Disease
rs12021720	C	T	C	T	-0.0461371	-0.0194	0.9122	0.91	FALSE	FALSE	FALSE	1	100672060	0.0327	0.5534	36745	11262	25483	TRUE	reported	log odds	5.74606e-08	0.00850139	lotta	Leu	TRUE	reported	86349	SD	1	100672060				0.000340969	86349	45.636	1	TRUE	lotta_Leu_Deelen_longevity	0.1	9.33837e-06	15620.6	TRUE	0.0763344	FALSE	Leucine	Human longevity	Disease
rs12149660	A	G	A	G	-0.076408	0.0032	0.1156	0.12	FALSE	FALSE	FALSE	16	70309237	0.031	0.9183	36745	11262	25483	TRUE	reported	log odds	1.15611e-23	0.00762022	lotta	Leu	TRUE	reported	84122	SD	16	70309237				0.00119375	84122	45.636	1	TRUE	lotta_Leu_Deelen_longevity	0.1	3.28524e-07	15620.6	TRUE	9.5729e-05	FALSE	Leucine	Human longevity	Disease
rs1260326	C	T	C	T	-0.0468792	0.0285	0.612	0.59	FALSE	FALSE	FALSE	2	27730940	0.0195	0.1445	36745	11262	25483	TRUE	reported	log odds	6.9215e-21	0.00500045	lotta	Leu	TRUE	reported	84123	SD	2	27730940				0.00104369	84123	45.636	1	TRUE	lotta_Leu_Deelen_longevity	0.1	5.97829e-05	15620.6	TRUE	0.00477755	FALSE	Leucine	Human longevity	Disease
rs2127864	G	A	G	A	-0.0490389	-0.0568	0.1885	0.19	FALSE	FALSE	FALSE	4	89147993	0.0251	0.0235402	36745	11262	25483	TRUE	reported	log odds	1.24509e-14	0.0063596	lotta	Leu	TRUE	reported	80759	SD	4	89147993				0.000735718	80759	45.636	1	TRUE	lotta_Leu_Deelen_longevity	0.1	0.000151987	15620.6	TRUE	0.0904002	FALSE	Leucine	Human longevity	Disease
rs2236493	C	T	C	T	0.0294634	0.0177	0.2065	0.21	FALSE	FALSE	FALSE	14	102695693	0.0233	0.447	36745	11262	25483	TRUE	reported	log odds	7.16193e-07	0.00594379	lotta	Leu	TRUE	reported	86348	SD	14	102695693				0.000284487	86348	45.636	1	TRUE	lotta_Leu_Deelen_longevity	0.1	1.57646e-05	15620.6	TRUE	0.138	FALSE	Leucine	Human longevity	Disease
rs2422358	T	A	T	A	0.0258331	-0.0155	0.4429	0.46	FALSE	TRUE	TRUE	2	65231806	0.023	0.500301	36745	11262	25483	TRUE	reported	log odds	2.49597e-07	0.00500836	lotta	Leu	TRUE	reported	80760	SD	2	65231806				0.000329323	80760	45.636	1	TRUE	lotta_Leu_Deelen_longevity	0.1	1.81442e-05	15620.6	TRUE	0.112075	FALSE	Leucine	Human longevity	Disease
rs2488071	G	A	G	A	0.0262572	-0.0259	0.5347	0.54	FALSE	FALSE	FALSE	10	94499577	0.0193	0.1787	36745	11262	25483	TRUE	reported	log odds	7.72698e-08	0.00488688	lotta	Leu	TRUE	reported	84123	SD	10	94499577				0.00034306	84123	45.636	1	TRUE	lotta_Leu_Deelen_longevity	0.1	5.06246e-05	15620.6	TRUE	0.190405	FALSE	Leucine	Human longevity	Disease
rs261334	C	G	C	G	0.0412206	0.0141	0.7892	0.79	FALSE	TRUE	FALSE	15	58726744	0.0245	0.5657	36745	11262	25483	TRUE	reported	log odds	2.76121e-12	0.00589793	lotta	Leu	TRUE	reported	86351	SD	15	58726744				0.000565349	86351	45.636	1	TRUE	lotta_Leu_Deelen_longevity	0.1	1.00423e-05	15620.6	TRUE	0.0177644	FALSE	Leucine	Human longevity	Disease
rs2638314	A	T	A	T	0.0338859	-0.0389	0.1808	0.19	FALSE	TRUE	FALSE	12	56866334	0.0255	0.1275	36745	11262	25483	TRUE	reported	log odds	1.59001e-07	0.0064643	lotta	Leu	TRUE	reported	80759	SD	12	56866334				0.000340139	80759	45.636	1	TRUE	lotta_Leu_Deelen_longevity	0.1	7.11331e-05	15620.6	TRUE	0.252127	FALSE	Leucine	Human longevity	Disease
rs35194512	C	A	C	A	0.0366524	-0.062	0.313	0.75	FALSE	FALSE	FALSE	1	63048277	0.025	0.0131601	36745	11262	25483	TRUE	reported	log odds	1.67598e-08	0.0064952	lotta	Leu	TRUE	reported	55085	SD	1	63048277				0.000577745	55085	45.636	1	TRUE	lotta_Leu_Deelen_longevity	0.1	0.000217617	15620.6	TRUE	0.305582	FALSE	Leucine	Human longevity	Disease
rs4253272	T	C	T	C	0.0318909	-0.0399	0.5088	0.47	FALSE	FALSE	FALSE	4	187163614	0.02	0.0461498	36745	11262	25483	TRUE	reported	log odds	1.46501e-10	0.00497595	lotta	Leu	TRUE	reported	80759	SD	4	187163614				0.000508357	80759	45.636	1	TRUE	lotta_Leu_Deelen_longevity	0.1	0.000120586	15620.6	TRUE	0.185682	FALSE	Leucine	Human longevity	Disease
rs493841	T	C	T	C	0.0279777	-0.0651	0.5252	0.51	FALSE	FALSE	FALSE	19	49301877	0.0204	0.00139701	36745	11262	25483	TRUE	reported	log odds	1.95601e-08	0.00498178	lotta	Leu	TRUE	reported	80760	SD	19	49301877				0.000390382	80760	45.636	1	TRUE	lotta_Leu_Deelen_longevity	0.1	0.000321717	15620.6	TRUE	0.834868	FALSE	Leucine	Human longevity	Disease
rs6458331	C	T	C	T	-0.0362331	-0.0193	0.2808	0.7	FALSE	FALSE	FALSE	6	43280028	0.021	0.3564	36745	11262	25483	TRUE	reported	log odds	6.45298e-08	0.00670239	lotta	Leu	TRUE	reported	55085	SD	6	43280028				0.000530259	55085	45.636	1	TRUE	lotta_Leu_Deelen_longevity	0.1	2.37383e-05	15620.6	TRUE	0.0451679	FALSE	Leucine	Human longevity	Disease
rs7170131	A	G	A	G	0.024496	-0.0128	0.4176	0.42	FALSE	FALSE	FALSE	15	26128474	0.022	0.561399	36745	11262	25483	TRUE	reported	log odds	5.13902e-07	0.0048787	lotta	Leu	TRUE	reported	86348	SD	15	26128474				0.000291879	86348	45.636	1	TRUE	lotta_Leu_Deelen_longevity	0.1	1.21366e-05	15620.6	TRUE	0.117748	FALSE	Leucine	Human longevity	Disease
rs74590832	G	T	G	T	0.039219	0.007	0.1192	0.13	FALSE	FALSE	FALSE	7	45716903	0.0293	0.8108	36745	11262	25483	TRUE	reported	log odds	3.25499e-07	0.00767795	lotta	Leu	TRUE	reported	80758	SD	7	45716903				0.000322981	80758	45.636	1	TRUE	lotta_Leu_Deelen_longevity	0.1	1.68273e-06	15620.6	TRUE	0.0564259	FALSE	Leucine	Human longevity	Disease
rs7678928	T	C	T	C	0.0716291	0.0337	0.4539	0.46	FALSE	FALSE	FALSE	4	89222827	0.0199	0.0902194	36745	11262	25483	TRUE	reported	log odds	8.24518e-50	0.00482708	lotta	Leu	TRUE	reported	86350	SD	4	89222827				0.00254356	86350	45.636	1	TRUE	lotta_Leu_Deelen_longevity	0.1	8.56936e-05	15620.6	TRUE	2.13409e-06	FALSE	Leucine	Human longevity	Disease
rs964184	C	G	C	G	0.0490425	0.055	0.8658	0.86	FALSE	TRUE	FALSE	11	116648917	0.0279	0.0488697	36745	11262	25483	TRUE	reported	log odds	3.68638e-12	0.00705748	lotta	Leu	TRUE	reported	86349	SD	11	116648917				0.000558914	86349	45.636	1	TRUE	lotta_Leu_Deelen_longevity	0.1	0.000111591	15620.6	TRUE	0.132471	FALSE	Leucine	Human longevity	Disease
rs11670016	T	C	T	C	0.125171	0.0621	0.089	0.09	FALSE	FALSE	FALSE	19	18414175	0.0411	0.1315	36745	11262	25483	TRUE	reported	log odds	7.56903e-09	0.0216634	lotta	Serotonin	TRUE	reported	13107	SD	19	18414175				0.00254066	13107	29.7356	1	TRUE	lotta_Serotonin_Deelen_longevity	0.1	9.49742e-05	15620.6	TRUE	0.000590954	FALSE	Serotonin	Human longevity	Disease
rs12208357	T	C	T	C	0.121737	-0.0136	0.0777	0.07	FALSE	FALSE	FALSE	6	160543148	0.0383	0.723501	36745	11262	25483	TRUE	reported	log odds	1.28e-07	0.0230476	lotta	Serotonin	TRUE	reported	13107	SD	6	160543148				0.00212407	13107	29.7356	1	TRUE	lotta_Serotonin_Deelen_longevity	0.1	3.6688e-06	15620.6	TRUE	0.000190398	FALSE	Serotonin	Human longevity	Disease
rs17092104	C	G	C	G	-0.0933586	-0.0128	0.0997	0.1	FALSE	TRUE	FALSE	8	20005554	0.0322	0.6916	36745	11262	25483	TRUE	reported	log odds	5.28105e-08	0.0171552	lotta	Serotonin	TRUE	reported	18898	SD	8	20005554				0.00156466	18898	29.7356	1	TRUE	lotta_Serotonin_Deelen_longevity	0.1	4.49156e-06	15620.6	TRUE	0.000533018	FALSE	Serotonin	Human longevity	Disease
rs2343592	G	A	G	A	-0.06854	0.0197	0.2607	0.26	FALSE	FALSE	FALSE	8	106572270	0.0221	0.3719	36745	11262	25483	TRUE	reported	log odds	2.1e-07	0.0132062	lotta	Serotonin	TRUE	reported	14848	SD	8	106572270				0.00181084	14848	29.7356	1	TRUE	lotta_Serotonin_Deelen_longevity	0.1	2.26515e-05	15620.6	TRUE	0.000968826	FALSE	Serotonin	Human longevity	Disease
rs6484437	G	A	G	A	0.0551771	-0.0343	0.6901	0.67	FALSE	FALSE	FALSE	11	10667275	0.0203	0.0912599	36745	11262	25483	TRUE	reported	log odds	6.92102e-07	0.0111155	lotta	Serotonin	TRUE	reported	18898	SD	11	10667275				0.00130221	18898	29.7356	1	TRUE	lotta_Serotonin_Deelen_longevity	0.1	7.88697e-05	15620.6	TRUE	0.0118342	FALSE	Serotonin	Human longevity	Disease
rs11142402	T	G	T	G	0.0267704	0.0352	0.4261	0.44	FALSE	FALSE	FALSE	9	73021070	0.0194	0.0693905	36745	11262	25483	TRUE	reported	log odds	6.37793e-08	0.00495015	lotta	Val	TRUE	reported	83413	SD	9	73021070				0.0003505	83413	66.0074	1	TRUE	lotta_Val_Deelen_longevity	0.1	9.27091e-05	15620.6	TRUE	0.296887	FALSE	Valine	Human longevity	Disease
rs117643180	A	C	A	C	-0.133613	-0.0206	0.0258	0.03	FALSE	FALSE	FALSE	17	7185779	0.0708	0.771101	36745	11262	25483	TRUE	reported	log odds	2.27877e-17	0.0157581	lotta	Val	TRUE	reported	80040	SD	17	7185779				0.000897419	80040	66.0074	1	TRUE	lotta_Val_Deelen_longevity	0.1	3.76854e-06	15620.6	TRUE	0.00135716	FALSE	Valine	Human longevity	Disease
rs12149660	A	G	A	G	-0.0726091	0.0032	0.1155	0.12	FALSE	FALSE	FALSE	16	70309237	0.031	0.9183	36745	11262	25483	TRUE	reported	log odds	2.43893e-21	0.00765596	lotta	Val	TRUE	reported	83411	SD	16	70309237				0.00107719	83411	66.0074	1	TRUE	lotta_Val_Deelen_longevity	0.1	3.28524e-07	15620.6	TRUE	0.00021568	FALSE	Valine	Human longevity	Disease
rs12466705	A	G	A	G	0.0309266	-0.0064	0.2531	0.26	FALSE	FALSE	FALSE	2	211423777	0.0219	0.772101	36745	11262	25483	TRUE	reported	log odds	2.60699e-08	0.00555633	lotta	Val	TRUE	reported	85641	SD	2	211423777				0.000361617	85641	66.0074	1	TRUE	lotta_Val_Deelen_longevity	0.1	2.39696e-06	15620.6	TRUE	0.0446591	FALSE	Valine	Human longevity	Disease
rs2127864	G	A	G	A	-0.0603886	-0.0568	0.1887	0.19	FALSE	FALSE	FALSE	4	89147993	0.0251	0.0235402	36745	11262	25483	TRUE	reported	log odds	3.11602e-21	0.00638424	lotta	Val	TRUE	reported	80041	SD	4	89147993				0.00111659	80041	66.0074	1	TRUE	lotta_Val_Deelen_longevity	0.1	0.000151987	15620.6	TRUE	0.0158694	FALSE	Valine	Human longevity	Disease
rs222847	A	T	A	T	-0.0598529	0.0077	0.0545	0.05	FALSE	TRUE	FALSE	17	7185417	0.0549	0.8889	36745	11262	25483	TRUE	reported	log odds	1.86599e-08	0.0106424	lotta	Val	TRUE	reported	85639	SD	17	7185417				0.000369197	85639	66.0074	1	TRUE	lotta_Val_Deelen_longevity	0.1	8.54817e-07	15620.6	TRUE	0.0355253	FALSE	Valine	Human longevity	Disease
rs2422358	T	A	T	A	0.0674903	-0.0155	0.4431	0.46	FALSE	TRUE	TRUE	2	65231806	0.023	0.500301	36745	11262	25483	TRUE	reported	log odds	4.10488e-41	0.00502572	lotta	Val	TRUE	reported	80042	SD	2	65231806				0.00224798	80042	66.0074	1	TRUE	lotta_Val_Deelen_longevity	0.1	1.81442e-05	15620.6	TRUE	7.92953e-07	FALSE	Valine	Human longevity	Disease
rs261334	C	G	C	G	0.0307997	0.0141	0.7893	0.79	FALSE	TRUE	FALSE	15	58726744	0.0245	0.5657	36745	11262	25483	TRUE	reported	log odds	2.00701e-07	0.00592417	lotta	Val	TRUE	reported	85639	SD	15	58726744				0.000315522	85639	66.0074	1	TRUE	lotta_Val_Deelen_longevity	0.1	1.00423e-05	15620.6	TRUE	0.0934473	FALSE	Valine	Human longevity	Disease
rs2638314	A	T	A	T	0.0406124	-0.0389	0.1808	0.19	FALSE	TRUE	FALSE	12	56866334	0.0255	0.1275	36745	11262	25483	TRUE	reported	log odds	3.98602e-10	0.00649279	lotta	Val	TRUE	reported	80040	SD	12	56866334				0.00048858	80040	66.0074	1	TRUE	lotta_Val_Deelen_longevity	0.1	7.11331e-05	15620.6	TRUE	0.118043	FALSE	Valine	Human longevity	Disease
rs35194512	C	A	C	A	0.0345527	-0.062	0.3129	0.75	FALSE	FALSE	FALSE	1	63048277	0.025	0.0131601	36745	11262	25483	TRUE	reported	log odds	1.322e-07	0.00654903	lotta	Val	TRUE	reported	54196	SD	1	63048277				0.000513357	54196	66.0074	1	TRUE	lotta_Val_Deelen_longevity	0.1	0.000217617	15620.6	TRUE	0.383879	FALSE	Valine	Human longevity	Disease
rs429358	C	T	C	T	-0.0359445	-0.5098	0.1579	0.13	FALSE	FALSE	FALSE	19	45411941	0.0322	1.27791e-56	36745	11262	25483	TRUE	reported	log odds	1.56498e-07	0.00685309	lotta	Val	TRUE	reported	80039	SD	19	45411941				0.00034359	80039	66.0074	1	TRUE	lotta_Val_Deelen_longevity	0.1	0.00947395	15620.6	FALSE	1.52697e-19	TRUE	Valine	Human longevity	Disease
rs4801776	T	C	T	C	-0.0589762	0.0445	0.2609	0.27	FALSE	FALSE	FALSE	19	49304215	0.0228	0.0509296	36745	11262	25483	TRUE	reported	log odds	1.56315e-24	0.00576897	lotta	Val	TRUE	reported	77806	SD	19	49304215				0.00134141	77806	66.0074	1	TRUE	lotta_Val_Deelen_longevity	0.1	0.00011812	15620.6	TRUE	0.0032893	FALSE	Valine	Human longevity	Disease
rs4904882	T	C	T	C	0.0431328	-0.0018	0.9055	0.91	FALSE	FALSE	FALSE	14	92836128	0.0352	0.9598	36745	11262	25483	TRUE	reported	log odds	4.42996e-07	0.00854284	lotta	Val	TRUE	reported	80040	SD	14	92836128				0.000318395	80040	66.0074	1	TRUE	lotta_Val_Deelen_longevity	0.1	8.0634e-08	15620.6	TRUE	0.0446931	FALSE	Valine	Human longevity	Disease
rs62061426	A	G	A	G	0.0379501	0.0528	0.2118	0.2	FALSE	FALSE	FALSE	17	7074125	0.03	0.0781394	36745	11262	25483	TRUE	reported	log odds	9.4591e-10	0.00620303	lotta	Val	TRUE	reported	77802	SD	17	7074125				0.00048086	77802	66.0074	1	TRUE	lotta_Val_Deelen_longevity	0.1	0.000134671	15620.6	TRUE	0.238906	FALSE	Valine	Human longevity	Disease
rs646123	A	G	A	G	-0.0299532	-0.012	0.2707	0.27	FALSE	FALSE	FALSE	17	40720632	0.0218	0.581201	36745	11262	25483	TRUE	reported	log odds	3.60296e-08	0.00543713	lotta	Val	TRUE	reported	85641	SD	17	40720632				0.000354251	85641	66.0074	1	TRUE	lotta_Val_Deelen_longevity	0.1	8.63695e-06	15620.6	TRUE	0.0679044	FALSE	Valine	Human longevity	Disease
rs6480615	A	C	A	C	-0.0257341	-0.0099	0.3597	0.34	FALSE	FALSE	FALSE	10	74057642	0.0209	0.6369	36745	11262	25483	TRUE	reported	log odds	3.18302e-07	0.00503406	lotta	Val	TRUE	reported	85640	SD	10	74057642				0.000305051	85640	66.0074	1	TRUE	lotta_Val_Deelen_longevity	0.1	6.68953e-06	15620.6	TRUE	0.0872162	FALSE	Valine	Human longevity	Disease
rs72998459	T	C	T	C	0.0476866	-0.018	0.0729	0.08	FALSE	FALSE	FALSE	2	240547189	0.0378	0.634	36745	11262	25483	TRUE	reported	log odds	7.03008e-07	0.00961229	lotta	Val	TRUE	reported	80044	SD	2	240547189				0.000307381	80044	66.0074	1	TRUE	lotta_Val_Deelen_longevity	0.1	7.27094e-06	15620.6	TRUE	0.0898568	FALSE	Valine	Human longevity	Disease
rs731826	G	T	G	T	-0.0282797	-0.0054	0.4027	0.41	FALSE	FALSE	FALSE	19	50380858	0.0196	0.7822	36745	11262	25483	TRUE	reported	log odds	1.46299e-08	0.00499111	lotta	Val	TRUE	reported	83413	SD	19	50380858				0.000384728	83413	66.0074	1	TRUE	lotta_Val_Deelen_longevity	0.1	2.14452e-06	15620.6	TRUE	0.0373443	FALSE	Valine	Human longevity	Disease
rs7678928	T	C	T	C	0.0947935	0.0337	0.4538	0.46	FALSE	FALSE	FALSE	4	89222827	0.0199	0.0902194	36745	11262	25483	TRUE	reported	log odds	2.51189e-85	0.00484258	lotta	Val	TRUE	reported	85637	SD	4	89222827				0.00445454	85637	66.0074	1	TRUE	lotta_Val_Deelen_longevity	0.1	8.56936e-05	15620.6	TRUE	3.63814e-11	FALSE	Valine	Human longevity	Disease
rs780093	C	T	C	T	-0.0301125	0.0281	0.6201	0.6	FALSE	FALSE	FALSE	2	27742603	0.0196	0.1509	36745	11262	25483	TRUE	reported	log odds	1.45101e-09	0.00497727	lotta	Val	TRUE	reported	85639	SD	2	27742603				0.000427223	85639	66.0074	1	TRUE	lotta_Val_Deelen_longevity	0.1	5.7666e-05	15620.6	TRUE	0.132817	FALSE	Valine	Human longevity	Disease
rs9296413	T	C	T	C	0.0264806	0.0396	0.6107	0.6	FALSE	FALSE	FALSE	6	43280941	0.0195	0.0422105	36745	11262	25483	TRUE	reported	log odds	2.38002e-07	0.00512495	lotta	Val	TRUE	reported	80045	SD	6	43280941				0.000333425	80045	66.0074	1	TRUE	lotta_Val_Deelen_longevity	0.1	0.000114571	15620.6	TRUE	0.387609	FALSE	Valine	Human longevity	Disease
rs964184	C	G	C	G	0.0713264	0.055	0.8658	0.86	FALSE	TRUE	FALSE	11	116648917	0.0279	0.0488697	36745	11262	25483	TRUE	reported	log odds	7.68422e-24	0.00708447	lotta	Val	TRUE	reported	85639	SD	11	116648917				0.00118223	85639	66.0074	1	TRUE	lotta_Val_Deelen_longevity	0.1	0.000111591	15620.6	TRUE	0.00616056	FALSE	Valine	Human longevity	Disease
rs10212294	G	T	G	T	0.246579	-0.00415229	0.851332	0.89165	FALSE	FALSE	FALSE	3	85668496	0.00641717	0.52	127290			TRUE	reported	SD	2.15635e-06	0.0520408	framingham	indole	TRUE	reported	2076	SD	3	85668496	SD			0.0153907	2076	45.8462	1	TRUE	framingham_indole_3_propionate_Fasting_Glucose_standardised		3.33141e-06	127290	TRUE	2.86349e-08	FALSE	Indole-3-propionate	Fasting glucose	Cardiometabolic trait
rs12699655	G	T	G	T	-0.207565	0.00924828	0.45103	0.447316	FALSE	FALSE	FALSE	7	14730795	0.00396355	0.017	127349			TRUE	reported	SD	3.05559e-08	0.0374786	framingham	indole	TRUE	reported	2076	SD	7	14730795	SD			0.021335	2076	45.8462	1	TRUE	framingham_indole_3_propionate_Fasting_Glucose_standardised		4.22905e-05	127349	TRUE	2.14334e-10	FALSE	Indole-3-propionate	Fasting glucose	Cardiometabolic trait
rs1460100	T	C	T	C	-0.239113	0.00830458	0.171118	0.163022	FALSE	FALSE	FALSE	5	168076506	0.00603969	0.17	91413			TRUE	reported	SD	2.02794e-06	0.050333	framingham	indole	TRUE	reported	2076	SD	5	168076506	SD			0.016219	2076	45.8462	1	TRUE	framingham_indole_3_propionate_Fasting_Glucose_standardised		1.88203e-05	91413	TRUE	2.55049e-08	FALSE	Indole-3-propionate	Fasting glucose	Cardiometabolic trait
rs236164	T	C	T	C	-0.227495	0.00339733	0.158091	0.157058	FALSE	FALSE	FALSE	20	5917428	0.00679465	0.61	80559			TRUE	reported	SD	8.1648e-06	0.0509985	framingham	indole	TRUE	reported	2076	SD	20	5917428	SD			0.0137767	2076	45.8462	1	TRUE	framingham_indole_3_propionate_Fasting_Glucose_standardised		3.05607e-06	80559	TRUE	1.76567e-07	FALSE	Indole-3-propionate	Fasting glucose	Cardiometabolic trait
rs2725571	T	C	T	C	0.167469	0.00509599	0.451316	0.464215	FALSE	FALSE	FALSE	15	54129428	0.00471851	0.27	91441			TRUE	reported	SD	6.68474e-06	0.0371864	framingham	indole	TRUE	reported	2076	SD	15	54129428	SD			0.0138899	2076	45.8462	1	TRUE	framingham_indole_3_propionate_Fasting_Glucose_standardised		1.2918e-05	91441	TRUE	2.35187e-07	FALSE	Indole-3-propionate	Fasting glucose	Cardiometabolic trait
rs2898455	C	T	C	T	-0.236758	-0.00143443	0.808591	0.794235	FALSE	FALSE	FALSE	8	17987012	0.00585095	0.8	91288			TRUE	reported	SD	3.25459e-06	0.0508713	framingham	indole	TRUE	reported	2076	SD	8	17987012	SD			0.0173513	2076	45.8462	1	TRUE	framingham_indole_3_propionate_Fasting_Glucose_standardised		6.72526e-07	91288	TRUE	3.06256e-09	FALSE	Indole-3-propionate	Fasting glucose	Cardiometabolic trait
rs602825	C	G	C	G	0.200341	-0.00339733	0.216666	0.210736	FALSE	TRUE	FALSE	1	112380136	0.00585095	0.57	90884			TRUE	reported	SD	8.33501e-06	0.0449559	framingham	indole	TRUE	reported	2076	SD	1	112380136	SD			0.0136241	2076	45.8462	1	TRUE	framingham_indole_3_propionate_Fasting_Glucose_standardised		3.83943e-06	90884	TRUE	2.09565e-07	FALSE	Indole-3-propionate	Fasting glucose	Cardiometabolic trait
rs6487322	A	G	A	G	-0.193519	-0.000415229	0.64444	0.596421	FALSE	FALSE	FALSE	12	23173646	0.00547347	0.94	91077			TRUE	reported	SD	8.36056e-06	0.0434313	framingham	indole	TRUE	reported	2076	SD	12	23173646	SD			0.0171621	2076	45.8462	1	TRUE	framingham_indole_3_propionate_Fasting_Glucose_standardised		8.30017e-08	91077	TRUE	3.23851e-09	FALSE	Indole-3-propionate	Fasting glucose	Cardiometabolic trait
rs6987588	T	C	T	C	-0.16503	0.00396355	0.518898	0.497018	FALSE	FALSE	FALSE	8	130572304	0.00452977	0.38	91357			TRUE	reported	SD	8.19208e-06	0.0370014	framingham	indole	TRUE	reported	2076	SD	8	130572304	SD			0.013598	2076	45.8462	1	TRUE	framingham_indole_3_propionate_Fasting_Glucose_standardised		7.85458e-06	91357	TRUE	2.63446e-07	FALSE	Indole-3-propionate	Fasting glucose	Cardiometabolic trait
rs7601397	G	A	G	A	0.354182	0.00301985	0.119952	0.138171	FALSE	FALSE	FALSE	2	15722380	0.0111357	0.79	71525			TRUE	reported	SD	6.16737e-06	0.0783489	framingham	indole	TRUE	reported	2076	SD	2	15722380	SD			0.0264848	2076	45.8462	1	TRUE	framingham_indole_3_propionate_Fasting_Glucose_standardised		2.17189e-06	71525	TRUE	2.79453e-13	FALSE	Indole-3-propionate	Fasting glucose	Cardiometabolic trait
rs868179	T	C	T	C	-0.382001	0.00226488	0.0879569	0.0984095	FALSE	FALSE	FALSE	2	177549497	0.00868206	0.8	91326			TRUE	reported	SD	7.2613e-07	0.0771058	framingham	indole	TRUE	reported	2076	SD	2	177549497	SD			0.0234123	2076	45.8462	1	TRUE	framingham_indole_3_propionate_Fasting_Glucose_standardised		9.10263e-07	91326	TRUE	5.18431e-12	FALSE	Indole-3-propionate	Fasting glucose	Cardiometabolic trait
rs964546	C	T	C	T	0.249921	-0.00377481	0.142329	0.170974	FALSE	FALSE	FALSE	7	134308254	0.00773836	0.62	77664			TRUE	reported	SD	8.16127e-06	0.0560246	framingham	indole	TRUE	reported	2076	SD	7	134308254	SD			0.0152493	2076	45.8462	1	TRUE	framingham_indole_3_propionate_Fasting_Glucose_standardised		4.03941e-06	77664	TRUE	4.08782e-08	FALSE	Indole-3-propionate	Fasting glucose	Cardiometabolic trait
rs9656919	T	C	T	C	-0.535372	0.00134006	0.0301007	0.0238569	FALSE	FALSE	FALSE	8	118450822	0.0160429	0.93	77695			TRUE	reported	SD	8.10296e-06	0.119973	framingham	indole	TRUE	reported	2076	SD	8	118450822	SD			0.0167357	2076	45.8462	1	TRUE	framingham_indole_3_propionate_Fasting_Glucose_standardised		8.36385e-08	77695	TRUE	5.45001e-09	FALSE	Indole-3-propionate	Fasting glucose	Cardiometabolic trait
rs12221306	A	T	A	T	0.157561	0.00339733	0.613039	0.61829	FALSE	TRUE	FALSE	10	17001338	0.00471851	0.47	91428			TRUE	reported	SD	5.04189e-06	0.0345298	framingham	trimethylamine	TRUE	reported	2076	SD	10	17001338	SD			0.0117782	2076	332.203	1	TRUE	framingham_trimethylamine_N_oxide_Fasting_Glucose_standardised		5.44793e-06	91428	TRUE	1.58322e-06	FALSE	Trimethylamine N-oxide (TMAO)	Fasting glucose	Cardiometabolic trait
rs13236413	T	C	T	C	0.408223	0.000811584	0.0900774	0.0964215	FALSE	FALSE	FALSE	7	156871065	0.00849332	0.92	86806			TRUE	reported	SD	2.23419e-06	0.0862869	framingham	trimethylamine	TRUE	reported	2076	SD	7	156871065	SD			0.0273178	2076	332.203	1	TRUE	framingham_trimethylamine_N_oxide_Fasting_Glucose_standardised		1.14772e-07	86806	TRUE	6.85561e-14	FALSE	Trimethylamine N-oxide (TMAO)	Fasting glucose	Cardiometabolic trait
rs16917161	A	T	A	T	0.261652	-0.0141555	0.0918946	0.100398	FALSE	TRUE	FALSE	8	52966057	0.00773836	0.0680002	91345			TRUE	reported	SD	9.23354e-06	0.0590053	framingham	trimethylamine	TRUE	reported	2076	SD	8	52966057	SD			0.0114263	2076	332.203	1	TRUE	framingham_trimethylamine_N_oxide_Fasting_Glucose_standardised		3.61956e-05	91345	TRUE	5.11097e-06	FALSE	Trimethylamine N-oxide (TMAO)	Fasting glucose	Cardiometabolic trait
rs17418675	C	T	C	T	0.155799	0.000147217	0.341383	0.302187	FALSE	FALSE	FALSE	2	55210605	0.00490725	0.98	91414			TRUE	reported	SD	9.10688e-06	0.0351107	framingham	trimethylamine	TRUE	reported	2076	SD	2	55210605	SD			0.0109153	2076	332.203	1	TRUE	framingham_trimethylamine_N_oxide_Fasting_Glucose_standardised		9.14031e-09	91414	TRUE	2.39693e-06	FALSE	Trimethylamine N-oxide (TMAO)	Fasting glucose	Cardiometabolic trait
rs2703228	G	C	G	C	-0.216537	0.000717213	0.323034	0.353877	FALSE	TRUE	FALSE	8	5876009	0.00547347	0.9	88033			TRUE	reported	SD	1.28211e-07	0.0410001	framingham	trimethylamine	TRUE	reported	2076	SD	8	5876009	SD			0.0205074	2076	332.203	1	TRUE	framingham_trimethylamine_N_oxide_Fasting_Glucose_standardised		2.35231e-07	88033	TRUE	9.96761e-11	FALSE	Trimethylamine N-oxide (TMAO)	Fasting glucose	Cardiometabolic trait
rs3935570	T	G	T	G	-0.22712	-0.00943702	0.260675	0.261431	FALSE	FALSE	FALSE	1	19167371	0.00566221	0.0959997	79084			TRUE	reported	SD	1.55787e-07	0.0432973	framingham	trimethylamine	TRUE	reported	2076	SD	1	19167371	SD			0.0198827	2076	332.203	1	TRUE	framingham_trimethylamine_N_oxide_Fasting_Glucose_standardised		3.43912e-05	79084	TRUE	9.56901e-10	FALSE	Trimethylamine N-oxide (TMAO)	Fasting glucose	Cardiometabolic trait
rs4846884	C	A	C	A	0.210836	0.00547347	0.843605	0.836978	FALSE	FALSE	FALSE	1	231087075	0.00679465	0.41	91439			TRUE	reported	SD	6.18612e-06	0.0466459	framingham	trimethylamine	TRUE	reported	2076	SD	1	231087075	SD			0.0117295	2076	332.203	1	TRUE	framingham_trimethylamine_N_oxide_Fasting_Glucose_standardised		8.17553e-06	91439	TRUE	1.874e-06	FALSE	Trimethylamine N-oxide (TMAO)	Fasting glucose	Cardiometabolic trait
rs692588	G	A	G	A	2.79397	0.0226488	0.0305513	0.0298211	FALSE	FALSE	FALSE	15	29005675	0.0311422	0.46	21702			TRUE	reported	SD	1.26511e-06	0.576651	framingham	trimethylamine	TRUE	reported	2076	SD	15	29005675	SD			0.46241	2076	332.203	1	TRUE	framingham_trimethylamine_N_oxide_Fasting_Glucose_standardised		2.96822e-05	21702	TRUE	3.79024e-281	FALSE	Trimethylamine N-oxide (TMAO)	Fasting glucose	Cardiometabolic trait
rs7302178	G	A	G	A	0.237074	0.00283111	0.16379	0.133201	FALSE	FALSE	FALSE	12	27007893	0.00717213	0.68	91159			TRUE	reported	SD	6.39783e-06	0.0525337	framingham	trimethylamine	TRUE	reported	2076	SD	12	27007893	SD			0.0153957	2076	332.203	1	TRUE	framingham_trimethylamine_N_oxide_Fasting_Glucose_standardised		1.85084e-06	91159	TRUE	2.79377e-08	FALSE	Trimethylamine N-oxide (TMAO)	Fasting glucose	Cardiometabolic trait
rs10085798	G	A	G	A	-0.091847	-0.0100032	0.05252	0.0397614	FALSE	FALSE	FALSE	7	15618982	0.0132118	0.450001	78429			TRUE	reported	SD	9.77e-06	0.020756	kettunen	Ace	TRUE	reported	24745	SD	7	15618982	SD			0.000839566	24745	27.1966	1	TRUE	kettunen_Ace_Fasting_Glucose_standardised		7.64097e-06	78429	TRUE	0.000323419	FALSE	Acetate	Fasting glucose	Cardiometabolic trait
rs11154962	A	G	A	G	-0.082406	0.0186853	0.072242	0.10835	FALSE	FALSE	FALSE	6	138465341	0.00773836	0.016	91308			TRUE	reported	SD	6.87e-06	0.018309	kettunen	Ace	TRUE	reported	24745	SD	6	138465341	SD			0.000910274	24745	27.1966	1	TRUE	kettunen_Ace_Fasting_Glucose_standardised		6.74611e-05	91308	TRUE	0.00217808	FALSE	Acetate	Fasting glucose	Cardiometabolic trait
rs11777030	A	G	A	G	-0.051764	-0.00415229	0.221552	0.286282	FALSE	FALSE	FALSE	8	50035697	0.00547347	0.450001	90608			TRUE	reported	SD	9.34e-06	0.011672	kettunen	Ace	TRUE	reported	24743	SD	8	50035697	SD			0.000924253	24743	27.1966	1	TRUE	kettunen_Ace_Fasting_Glucose_standardised		7.04573e-06	90608	TRUE	0.000109112	FALSE	Acetate	Fasting glucose	Cardiometabolic trait
rs1187950	T	C	T	C	0.149131	0.0166092	0.022961	0.0347913	FALSE	FALSE	FALSE	1	27234488	0.0317084	0.6	114015			TRUE	reported	SD	5.62e-06	0.032824	kettunen	Ace	TRUE	reported	23550	SD	1	27234488	SD			0.000997858	23550	27.1966	1	TRUE	kettunen_Ace_Fasting_Glucose_standardised		1.85276e-05	114015	TRUE	0.000137218	FALSE	Acetate	Fasting glucose	Cardiometabolic trait
rs12522004	A	G	A	G	0.045669	0.00339733	0.334197	0.306163	FALSE	FALSE	FALSE	5	145934483	0.00509599	0.5	91331			TRUE	reported	SD	2.92e-06	0.009759	kettunen	Ace	TRUE	reported	24745	SD	5	145934483	SD			0.000928157	24745	27.1966	1	TRUE	kettunen_Ace_Fasting_Glucose_standardised		4.90361e-06	91331	TRUE	8.04222e-05	FALSE	Acetate	Fasting glucose	Cardiometabolic trait
rs17876031	G	A	G	A	0.060706	0.00434103	0.672393	0.688867	FALSE	FALSE	FALSE	5	176831119	0.00811584	0.6	110431			TRUE	reported	SD	3.41e-07	0.011897	kettunen	Ace	TRUE	reported	19377	SD	5	176831119	SD			0.00162356	19377	27.1966	1	TRUE	kettunen_Ace_Fasting_Glucose_standardised		8.07787e-06	110431	TRUE	1.50233e-06	FALSE	Acetate	Fasting glucose	Cardiometabolic trait
rs1889459	C	G	C	G	0.058451	0.00181191	0.144281	0.127237	FALSE	TRUE	FALSE	10	5314043	0.00641717	0.780001	90863			TRUE	reported	SD	8.69e-06	0.013134	kettunen	Ace	TRUE	reported	24743	SD	10	5314043	SD			0.000843634	24743	27.1966	1	TRUE	kettunen_Ace_Fasting_Glucose_standardised		7.29143e-07	90863	TRUE	8.41228e-05	FALSE	Acetate	Fasting glucose	Cardiometabolic trait
rs2185517	T	C	T	C	0.082537	-0.00943702	0.068828	0.0735586	FALSE	FALSE	FALSE	14	26266466	0.00924828	0.3	91371			TRUE	reported	SD	6.72e-06	0.018319	kettunen	Ace	TRUE	reported	24743	SD	14	26266466	SD			0.000873217	24743	27.1966	1	TRUE	kettunen_Ace_Fasting_Glucose_standardised		1.21381e-05	91371	TRUE	0.000274538	FALSE	Acetate	Fasting glucose	Cardiometabolic trait
rs34531929	T	C	T	C	-0.078108	-0.0245362	0.077102	0.0864811	FALSE	FALSE	FALSE	9	136118163	0.013778	0.0700003	115720			TRUE	reported	SD	8.7e-06	0.017551	kettunen	Ace	TRUE	reported	24741	SD	9	136118163	SD			0.000868241	24741	27.1966	1	TRUE	kettunen_Ace_Fasting_Glucose_standardised		9.51225e-05	115720	TRUE	0.00487138	TRUE	Acetate	Fasting glucose	Cardiometabolic trait
rs3913723	G	A	G	A	-0.125783	-0.0124569	0.033949	0.0457256	FALSE	FALSE	FALSE	5	41560079	0.0103807	0.23	91402			TRUE	reported	SD	2.12e-06	0.026509	kettunen	Ace	TRUE	reported	22521	SD	5	41560079	SD			0.00103777	22521	27.1966	1	TRUE	kettunen_Ace_Fasting_Glucose_standardised		1.3542e-05	91402	TRUE	0.000124596	FALSE	Acetate	Fasting glucose	Cardiometabolic trait
rs4596437	A	G	A	G	0.075005	0.00339733	0.905564	0.861829	FALSE	FALSE	FALSE	5	145914633	0.0128343	0.79	134577			TRUE	reported	SD	2.55e-06	0.015933	kettunen	Ace	TRUE	reported	24746	SD	5	145914633	SD			0.000962204	24746	27.1966	1	TRUE	kettunen_Ace_Fasting_Glucose_standardised		2.7488e-06	134577	TRUE	2.17425e-05	FALSE	Acetate	Fasting glucose	Cardiometabolic trait
rs4600785	T	G	T	G	0.04303	-0.00207614	0.377349	0.607356	FALSE	FALSE	FALSE	3	29844439	0.00962576	0.82	107826			TRUE	reported	SD	5.95e-06	0.009496	kettunen	Ace	TRUE	reported	24743	SD	3	29844439	SD			0.000870083	24743	27.1966	1	TRUE	kettunen_Ace_Fasting_Glucose_standardised		2.05582e-06	107826	TRUE	6.8298e-05	FALSE	Acetate	Fasting glucose	Cardiometabolic trait
rs6595557	A	G	A	G	0.042657	-0.00396355	0.548445	0.530815	FALSE	FALSE	FALSE	5	124221582	0.00471851	0.39	91427			TRUE	reported	SD	4.24e-06	0.009268	kettunen	Ace	TRUE	reported	24743	SD	5	124221582	SD			0.000901269	24743	27.1966	1	TRUE	kettunen_Ace_Fasting_Glucose_standardised		7.82503e-06	91427	TRUE	0.000144679	FALSE	Acetate	Fasting glucose	Cardiometabolic trait
rs6903989	C	A	C	A	0.093648	0.00301985	0.854134	0.802187	FALSE	FALSE	FALSE	6	29302030	0.00490725	0.54	133980			TRUE	reported	SD	2.51e-06	0.019879	kettunen	Ace	TRUE	reported	10280	SD	6	29302030	SD			0.00218528	10280	27.1966	1	TRUE	kettunen_Ace_Fasting_Glucose_standardised		2.89422e-06	133980	TRUE	1.06177e-05	TRUE	Acetate	Fasting glucose	Cardiometabolic trait
rs78062315	A	G	A	G	0.083011	-0.00641717	0.06618	0.054672	FALSE	FALSE	FALSE	12	106920784	0.0158542	0.69	132198			TRUE	reported	SD	9.57e-06	0.01874	kettunen	Ace	TRUE	reported	24742	SD	12	106920784	SD			0.000851709	24742	27.1966	1	TRUE	kettunen_Ace_Fasting_Glucose_standardised		4.25662e-06	132198	TRUE	8.99156e-05	FALSE	Acetate	Fasting glucose	Cardiometabolic trait
rs79081131	T	C	T	C	-0.07808	-0.0175529	0.086458	0.10338	FALSE	FALSE	FALSE	4	78537906	0.0200065	0.38	107007			TRUE	reported	SD	9.17e-06	0.01759	kettunen	Ace	TRUE	reported	24743	SD	4	78537906	SD			0.000963038	24743	27.1966	1	TRUE	kettunen_Ace_Fasting_Glucose_standardised		5.7118e-05	107007	TRUE	0.000871302	FALSE	Acetate	Fasting glucose	Cardiometabolic trait
rs80153228	T	C	T	C	-0.109764	-0.00158542	0.040419	0.0298211	FALSE	FALSE	FALSE	4	114122675	0.0167979	0.92	132009			TRUE	reported	SD	7.7e-06	0.02452	kettunen	Ace	TRUE	reported	24745	SD	4	114122675	SD			0.000934581	24745	27.1966	1	TRUE	kettunen_Ace_Fasting_Glucose_standardised		1.45443e-07	132009	TRUE	1.30538e-05	FALSE	Acetate	Fasting glucose	Cardiometabolic trait
rs8066484	A	G	A	G	0.09537	0.0130231	0.057896	0.0536779	FALSE	FALSE	FALSE	17	63238114	0.0122681	0.28	91403			TRUE	reported	SD	2.27e-06	0.020158	kettunen	Ace	TRUE	reported	24741	SD	17	63238114	SD			0.000992204	24741	27.1966	1	TRUE	kettunen_Ace_Fasting_Glucose_standardised		1.72303e-05	91403	TRUE	0.000134882	FALSE	Acetate	Fasting glucose	Cardiometabolic trait
rs8756	A	C	A	C	-0.044435	0.0122681	0.49196	0.552684	FALSE	FALSE	FALSE	12	66359752	0.00377481	0.000949992	138514			TRUE	reported	SD	4.03e-06	0.009633	kettunen	Ace	TRUE	reported	22521	SD	12	66359752	SD			0.000986979	22521	27.1966	1	TRUE	kettunen_Ace_Fasting_Glucose_standardised		7.44176e-05	138514	TRUE	0.00150813	FALSE	Acetate	Fasting glucose	Cardiometabolic trait
rs11002782	A	G	A	G	0.0247581	-0.00358607	0.5707	0.5666	FALSE	FALSE	FALSE	10	80785567	0.00471851	0.450001	91349			TRUE	reported	SD	3.48899e-07	0.0048593	lotta	Ile	TRUE	reported	86402	SD	10	80785567				0.000300354	86402	46.7305	1	TRUE	lotta_Ile_Fasting_Glucose_standardised		6.31587e-06	91349	TRUE	0.00179208	FALSE	Isoleucine	Fasting glucose	Cardiometabolic trait
rs11142402	T	G	T	G	0.0245727	0.000736087	0.4264	0.419483	FALSE	FALSE	FALSE	9	73021070	0.00471851	0.87	91314			TRUE	reported	SD	6.13296e-07	0.00492735	lotta	Ile	TRUE	reported	84176	SD	9	73021070				0.000295367	84176	46.7305	1	TRUE	lotta_Ile_Fasting_Glucose_standardised		2.63887e-07	91314	TRUE	0.00048375	FALSE	Isoleucine	Fasting glucose	Cardiometabolic trait
rs12149660	A	G	A	G	-0.0723124	0.0226488	0.1156	0.110338	FALSE	FALSE	FALSE	16	70309237	0.00717213	0.00179999	91423			TRUE	reported	SD	2.261e-21	0.00761825	lotta	Ile	TRUE	reported	84176	SD	16	70309237				0.00106921	84176	46.7305	1	TRUE	lotta_Ile_Fasting_Glucose_standardised		0.00010071	91423	TRUE	2.06737e-06	FALSE	Isoleucine	Fasting glucose	Cardiometabolic trait
rs1260326	C	T	C	T	-0.0480803	0.0566221	0.6119	0.589463	FALSE	FALSE	FALSE	2	27730940	0.00452977	2.49977e-36	97630			TRUE	reported	SD	6.63285e-22	0.00499848	lotta	Ile	TRUE	reported	84177	SD	2	27730940				0.00109796	84177	46.7305	1	TRUE	lotta_Ile_Fasting_Glucose_standardised		0.00155171	97630	FALSE	0.182905	FALSE	Isoleucine	Fasting glucose	Cardiometabolic trait
rs1440581	C	T	C	T	0.0610119	0.00490725	0.5235	0.525845	FALSE	FALSE	FALSE	4	89226422	0.00471851	0.3	91395			TRUE	reported	SD	7.69485e-37	0.00481204	lotta	Ile	TRUE	reported	86402	SD	4	89226422				0.00185711	86402	46.7305	1	TRUE	lotta_Ile_Fasting_Glucose_standardised		1.20084e-05	91395	TRUE	6.42489e-17	FALSE	Isoleucine	Fasting glucose	Cardiometabolic trait
rs144183894	A	C	A	C	0.0467308	0.0124569	0.0748	0.0815109	FALSE	FALSE	FALSE	12	14192671	0.0132118	0.34	115103			TRUE	reported	SD	7.70105e-07	0.00945394	lotta	Ile	TRUE	reported	80812	SD	12	14192671				0.000302255	80812	46.7305	1	TRUE	lotta_Ile_Fasting_Glucose_standardised		2.32348e-05	115103	TRUE	0.00617706	FALSE	Isoleucine	Fasting glucose	Cardiometabolic trait
rs2127864	G	A	G	A	-0.04631	-0.00320859	0.1885	0.206759	FALSE	FALSE	FALSE	4	89147993	0.00849332	0.7	131718			TRUE	reported	SD	3.25237e-13	0.00635777	lotta	Ile	TRUE	reported	80812	SD	4	89147993				0.000656114	80812	46.7305	1	TRUE	lotta_Ile_Fasting_Glucose_standardised		3.37698e-06	131718	TRUE	1.0243e-07	FALSE	Isoleucine	Fasting glucose	Cardiometabolic trait
rs2422358	T	A	T	A	0.0255451	0.00509599	0.4428	0.463221	FALSE	TRUE	TRUE	2	65231806	0.00830458	0.53	107833			TRUE	reported	SD	3.36899e-07	0.00500689	lotta	Ile	TRUE	reported	80812	SD	2	65231806				0.000322006	80812	46.7305	1	TRUE	lotta_Ile_Fasting_Glucose_standardised		1.29143e-05	107833	TRUE	0.00203722	FALSE	Isoleucine	Fasting glucose	Cardiometabolic trait
rs2488071	G	A	G	A	0.0257991	0.00679465	0.5346	0.523857	FALSE	FALSE	FALSE	10	94499577	0.00547347	0.21	70152			TRUE	reported	SD	1.28401e-07	0.00488527	lotta	Ile	TRUE	reported	84177	SD	10	94499577				0.000331203	84177	46.7305	1	TRUE	lotta_Ile_Fasting_Glucose_standardised		2.30311e-05	70152	TRUE	0.00875429	FALSE	Isoleucine	Fasting glucose	Cardiometabolic trait
rs261334	C	G	C	G	0.0312712	0.00509599	0.7892	0.803181	FALSE	TRUE	FALSE	15	58726744	0.00585095	0.38	91405			TRUE	reported	SD	1.137e-07	0.0058969	lotta	Ile	TRUE	reported	86402	SD	15	58726744				0.000325369	86402	46.7305	1	TRUE	lotta_Ile_Fasting_Glucose_standardised		8.21046e-06	91405	TRUE	0.00138375	FALSE	Isoleucine	Fasting glucose	Cardiometabolic trait
rs4374015	T	C	T	C	-0.0248559	-0.00339733	0.5327	0.515905	FALSE	FALSE	FALSE	12	47226660	0.00471851	0.46	90860			TRUE	reported	SD	2.524e-07	0.00482078	lotta	Ile	TRUE	reported	86402	SD	12	47226660				0.000307587	86402	46.7305	1	TRUE	lotta_Ile_Fasting_Glucose_standardised		5.76509e-06	90860	TRUE	0.00144324	FALSE	Isoleucine	Fasting glucose	Cardiometabolic trait
rs4904882	T	C	T	C	0.0466546	0.0088708	0.9056	0.90159	FALSE	FALSE	FALSE	14	92836128	0.00849332	0.29	135144			TRUE	reported	SD	4.13105e-08	0.00850584	lotta	Ile	TRUE	reported	80810	SD	14	92836128				0.000372158	80810	46.7305	1	TRUE	lotta_Ile_Fasting_Glucose_standardised		1.39638e-05	135144	TRUE	0.000468078	FALSE	Isoleucine	Fasting glucose	Cardiometabolic trait
rs493841	T	C	T	C	0.03738	-0.000641717	0.5252	0.502982	FALSE	FALSE	FALSE	19	49301877	0.00773836	0.94	128681			TRUE	reported	SD	6.07016e-14	0.00497935	lotta	Ile	TRUE	reported	80814	SD	19	49301877				0.000696858	80814	46.7305	1	TRUE	lotta_Ile_Fasting_Glucose_standardised		2.05893e-07	128681	TRUE	7.39732e-09	FALSE	Isoleucine	Fasting glucose	Cardiometabolic trait
rs6458331	C	T	C	T	-0.0349919	0.00905954	0.2808	0.318091	FALSE	FALSE	FALSE	6	43280028	0.00754962	0.23	128448			TRUE	reported	SD	1.78098e-07	0.00670215	lotta	Ile	TRUE	reported	55091	SD	6	43280028				0.000494552	55091	46.7305	1	TRUE	lotta_Ile_Fasting_Glucose_standardised		3.56057e-05	128448	TRUE	0.00139539	FALSE	Isoleucine	Fasting glucose	Cardiometabolic trait
rs7298123	T	C	T	C	-0.0397638	-0.0245362	0.8	0.765408	FALSE	FALSE	FALSE	12	56860073	0.0079271	0.0015	133104			TRUE	reported	SD	1.595e-10	0.00621699	lotta	Ile	TRUE	reported	80811	SD	12	56860073				0.000505971	80811	46.7305	1	TRUE	lotta_Ile_Fasting_Glucose_standardised		0.000216198	133104	TRUE	0.0805618	FALSE	Isoleucine	Fasting glucose	Cardiometabolic trait
rs10085935	T	C	T	C	-0.089577	0.00358607	0.3752	0.373757	FALSE	FALSE	FALSE	8	39806267	0.00547347	0.51	67494			TRUE	reported	SD	3.36434e-27	0.00829263	lotta	Kynurenine	TRUE	reported	30899	SD	8	39806267				0.00376207	30899	78.0204	1	TRUE	lotta_Kynurenine_Fasting_Glucose_standardised		6.02005e-06	67494	TRUE	9.21474e-18	FALSE	Kynurenine	Fasting glucose	Cardiometabolic trait
rs12504293	A	G	A	G	0.0530833	-0.00117019	0.2937	0.282306	FALSE	FALSE	FALSE	4	137689350	0.0079271	0.88	137676			TRUE	reported	SD	1.54e-07	0.010115	lotta	Kynurenine	TRUE	reported	23531	SD	4	137689350				0.00116907	23531	78.0204	1	TRUE	lotta_Kynurenine_Fasting_Glucose_standardised		5.54884e-07	137676	TRUE	2.10505e-06	FALSE	Kynurenine	Fasting glucose	Cardiometabolic trait
rs13128937	A	T	A	T	-0.0425228	-0.00660591	0.3105	0.313121	FALSE	TRUE	FALSE	4	45961113	0.00509599	0.2	91418			TRUE	reported	SD	9.94008e-07	0.00869054	lotta	Kynurenine	TRUE	reported	30899	SD	4	45961113				0.000774229	30899	78.0204	1	TRUE	lotta_Kynurenine_Fasting_Glucose_standardised		1.8771e-05	91418	TRUE	0.000355651	FALSE	Kynurenine	Fasting glucose	Cardiometabolic trait
rs1360976	A	C	A	C	-0.0564316	0.00452977	0.2206	0.209742	FALSE	FALSE	FALSE	13	102994263	0.00962576	0.64	128445			TRUE	reported	SD	3.804e-07	0.0111108	lotta	Kynurenine	TRUE	reported	23531	SD	13	102994263				0.00109507	23531	78.0204	1	TRUE	lotta_Kynurenine_Fasting_Glucose_standardised		6.802e-06	128445	TRUE	1.70502e-05	FALSE	Kynurenine	Fasting glucose	Cardiometabolic trait
rs3755907	A	G	A	G	-0.0723306	0.00226488	0.0979	0.112326	FALSE	FALSE	FALSE	4	156821875	0.00811584	0.77	80568			TRUE	reported	SD	8.98607e-08	0.0135299	lotta	Kynurenine	TRUE	reported	30899	SD	4	156821875				0.000924084	30899	78.0204	1	TRUE	lotta_Kynurenine_Fasting_Glucose_standardised		1.02295e-06	80568	TRUE	1.11795e-05	FALSE	Kynurenine	Fasting glucose	Cardiometabolic trait
rs3812036	T	C	T	C	0.0573139	-0.00245362	0.2466	0.264414	FALSE	FALSE	FALSE	5	176813404	0.00566221	0.66	91391			TRUE	reported	SD	7.99006e-10	0.00932692	lotta	Kynurenine	TRUE	reported	30899	SD	5	176813404				0.00122059	30899	78.0204	1	TRUE	lotta_Kynurenine_Fasting_Glucose_standardised		2.34187e-06	91391	TRUE	3.80607e-07	FALSE	Kynurenine	Fasting glucose	Cardiometabolic trait
rs4843718	A	G	A	G	0.204258	-0.00566221	0.2491	0.27336	FALSE	FALSE	FALSE	16	87878476	0.00547347	0.31	87180			TRUE	reported	SD	1.46893e-108	0.00922824	lotta	Kynurenine	TRUE	reported	30899	SD	16	87878476				0.0156079	30899	78.0204	1	TRUE	lotta_Kynurenine_Fasting_Glucose_standardised		1.27367e-05	87180	TRUE	7.67902e-76	FALSE	Kynurenine	Fasting glucose	Cardiometabolic trait
rs4899645	G	T	G	T	-0.0516606	0.00245362	0.2724	0.279324	FALSE	FALSE	FALSE	14	77698912	0.00962576	0.8	131160			TRUE	reported	SD	5.98605e-07	0.0103487	lotta	Kynurenine	TRUE	reported	23531	SD	14	77698912				0.00105791	23531	78.0204	1	TRUE	lotta_Kynurenine_Fasting_Glucose_standardised		2.42378e-06	131160	TRUE	1.21042e-05	FALSE	Kynurenine	Fasting glucose	Cardiometabolic trait
rs62070088	T	G	T	G	-0.0520118	-0.00471851	0.2759	0.807157	FALSE	FALSE	FALSE	17	70044915	0.00585095	0.41	88058			TRUE	reported	SD	4.52304e-07	0.0103075	lotta	Kynurenine	TRUE	reported	23531	SD	17	70044915				0.0010809	23531	78.0204	1	TRUE	lotta_Kynurenine_Fasting_Glucose_standardised		6.93109e-06	88058	TRUE	3.74423e-05	FALSE	Kynurenine	Fasting glucose	Cardiometabolic trait
rs653178	T	C	T	C	-0.113764	0.00283111	0.5208	0.533797	FALSE	FALSE	FALSE	12	112007756	0.00396355	0.47	134183			TRUE	reported	SD	1.32709e-45	0.00802623	lotta	Kynurenine	TRUE	reported	30899	SD	12	112007756				0.00645993	30899	78.0204	1	TRUE	lotta_Kynurenine_Fasting_Glucose_standardised		3.98928e-06	134183	TRUE	1.43388e-35	FALSE	Kynurenine	Fasting glucose	Cardiometabolic trait
rs6540080	A	G	A	G	-0.0818677	0.00471851	0.2892	0.272366	FALSE	FALSE	FALSE	16	87818569	0.00585095	0.42	76805			TRUE	reported	SD	2.4598e-20	0.00886014	lotta	Kynurenine	TRUE	reported	30899	SD	16	87818569				0.0027555	30899	78.0204	1	TRUE	lotta_Kynurenine_Fasting_Glucose_standardised		8.82482e-06	76805	TRUE	1.86753e-13	FALSE	Kynurenine	Fasting glucose	Cardiometabolic trait
rs7705189	G	A	G	A	0.0459163	0.0098145	0.4716	0.432406	FALSE	FALSE	FALSE	5	131623358	0.00490725	0.0470002	91406			TRUE	reported	SD	1.18899e-08	0.00805408	lotta	Kynurenine	TRUE	reported	30899	SD	5	131623358				0.00105075	30899	78.0204	1	TRUE	lotta_Kynurenine_Fasting_Glucose_standardised		4.7282e-05	91406	TRUE	0.000103367	FALSE	Kynurenine	Fasting glucose	Cardiometabolic trait
rs10762827	G	C	G	C	-0.0265477	0.00183078	0.5806	0.563618	FALSE	TRUE	TRUE	10	80762481	0.00490725	0.709999	91381			TRUE	reported	SD	5.19003e-08	0.00487561	lotta	Leu	TRUE	reported	86349	SD	10	80762481				0.000343233	86349	45.636	1	TRUE	lotta_Leu_Fasting_Glucose_standardised		1.64875e-06	91381	TRUE	0.000279622	FALSE	Leucine	Fasting glucose	Cardiometabolic trait
rs11183620	G	A	G	A	-0.0265713	-0.00641717	0.5519	0.539761	FALSE	FALSE	FALSE	12	47212370	0.00471851	0.16	91426			TRUE	reported	SD	5.92298e-08	0.00490156	lotta	Leu	TRUE	reported	84123	SD	12	47212370				0.000349213	84123	45.636	1	TRUE	lotta_Leu_Fasting_Glucose_standardised		2.04598e-05	91426	TRUE	0.00302599	FALSE	Leucine	Fasting glucose	Cardiometabolic trait
rs11682879	T	C	T	C	0.0336315	-0.00773836	0.1574	0.852883	FALSE	FALSE	FALSE	2	240045761	0.0158542	0.62	108587			TRUE	reported	SD	8.53395e-07	0.00683151	lotta	Leu	TRUE	reported	80757	SD	2	240045761				0.000300019	80757	45.636	1	TRUE	lotta_Leu_Fasting_Glucose_standardised		1.50273e-05	108587	TRUE	0.00380779	FALSE	Leucine	Fasting glucose	Cardiometabolic trait
rs12021720	C	T	C	T	-0.0461371	-0.013778	0.9122	0.921471	FALSE	FALSE	FALSE	1	100672060	0.00830458	0.1	88103			TRUE	reported	SD	5.74606e-08	0.00850139	lotta	Leu	TRUE	reported	86349	SD	1	100672060				0.000340969	86349	45.636	1	TRUE	lotta_Leu_Fasting_Glucose_standardised		2.74735e-05	88103	TRUE	0.00574713	FALSE	Leucine	Fasting glucose	Cardiometabolic trait
rs12149660	A	G	A	G	-0.076408	0.0226488	0.1156	0.110338	FALSE	FALSE	FALSE	16	70309237	0.00717213	0.00179999	91423			TRUE	reported	SD	1.15611e-23	0.00762022	lotta	Leu	TRUE	reported	84122	SD	16	70309237				0.00119375	84122	45.636	1	TRUE	lotta_Leu_Fasting_Glucose_standardised		0.00010071	91423	TRUE	2.83648e-07	FALSE	Leucine	Fasting glucose	Cardiometabolic trait
rs1260326	C	T	C	T	-0.0468792	0.0566221	0.612	0.589463	FALSE	FALSE	FALSE	2	27730940	0.00452977	2.49977e-36	97630			TRUE	reported	SD	6.9215e-21	0.00500045	lotta	Leu	TRUE	reported	84123	SD	2	27730940				0.00104369	84123	45.636	1	TRUE	lotta_Leu_Fasting_Glucose_standardised		0.00155171	97630	FALSE	0.131528	FALSE	Leucine	Fasting glucose	Cardiometabolic trait
rs2127864	G	A	G	A	-0.0490389	-0.00320859	0.1885	0.206759	FALSE	FALSE	FALSE	4	89147993	0.00849332	0.7	131718			TRUE	reported	SD	1.24509e-14	0.0063596	lotta	Leu	TRUE	reported	80759	SD	4	89147993				0.000735718	80759	45.636	1	TRUE	lotta_Leu_Fasting_Glucose_standardised		3.37698e-06	131718	TRUE	1.52051e-08	FALSE	Leucine	Fasting glucose	Cardiometabolic trait
rs2236493	C	T	C	T	0.0294634	0.0079271	0.2065	0.195825	FALSE	FALSE	FALSE	14	102695693	0.00566221	0.16	91377			TRUE	reported	SD	7.16193e-07	0.00594379	lotta	Leu	TRUE	reported	86348	SD	14	102695693				0.000284487	86348	45.636	1	TRUE	lotta_Leu_Fasting_Glucose_standardised		1.97914e-05	91377	TRUE	0.00887604	FALSE	Leucine	Fasting glucose	Cardiometabolic trait
rs2422358	T	A	T	A	0.0258331	0.00509599	0.4429	0.463221	FALSE	TRUE	TRUE	2	65231806	0.00830458	0.53	107833			TRUE	reported	SD	2.49597e-07	0.00500836	lotta	Leu	TRUE	reported	80760	SD	2	65231806				0.000329323	80760	45.636	1	TRUE	lotta_Leu_Fasting_Glucose_standardised		1.29143e-05	107833	TRUE	0.00176143	FALSE	Leucine	Fasting glucose	Cardiometabolic trait
rs2488071	G	A	G	A	0.0262572	0.00679465	0.5347	0.523857	FALSE	FALSE	FALSE	10	94499577	0.00547347	0.21	70152			TRUE	reported	SD	7.72698e-08	0.00488688	lotta	Leu	TRUE	reported	84123	SD	10	94499577				0.00034306	84123	45.636	1	TRUE	lotta_Leu_Fasting_Glucose_standardised		2.30311e-05	70152	TRUE	0.00726834	FALSE	Leucine	Fasting glucose	Cardiometabolic trait
rs261334	C	G	C	G	0.0412206	0.00509599	0.7892	0.803181	FALSE	TRUE	FALSE	15	58726744	0.00585095	0.38	91405			TRUE	reported	SD	2.76121e-12	0.00589793	lotta	Leu	TRUE	reported	86351	SD	15	58726744				0.000565349	86351	45.636	1	TRUE	lotta_Leu_Fasting_Glucose_standardised		8.21046e-06	91405	TRUE	1.04627e-05	FALSE	Leucine	Fasting glucose	Cardiometabolic trait
rs2638314	A	T	A	T	0.0338859	0.0396355	0.1808	0.212724	FALSE	TRUE	FALSE	12	56866334	0.0107582	0.00015	139752			TRUE	reported	SD	1.59001e-07	0.0064643	lotta	Leu	TRUE	reported	80759	SD	12	56866334				0.000340139	80759	45.636	1	TRUE	lotta_Leu_Fasting_Glucose_standardised		0.00052619	139752	FALSE	0.308885	FALSE	Leucine	Fasting glucose	Cardiometabolic trait
rs35194512	C	A	C	A	0.0366524	0.00585095	0.313	0.270378	FALSE	FALSE	FALSE	1	63048277	0.010192	0.56	22163			TRUE	reported	SD	1.67598e-08	0.0064952	lotta	Leu	TRUE	reported	55085	SD	1	63048277				0.000577745	55085	45.636	1	TRUE	lotta_Leu_Fasting_Glucose_standardised		1.35068e-05	22163	TRUE	0.010463	FALSE	Leucine	Fasting glucose	Cardiometabolic trait
rs4253272	T	C	T	C	0.0318909	-0.00301985	0.5088	0.521869	FALSE	FALSE	FALSE	4	187163614	0.00736087	0.67	135069			TRUE	reported	SD	1.46501e-10	0.00497595	lotta	Leu	TRUE	reported	80759	SD	4	187163614				0.000508357	80759	45.636	1	TRUE	lotta_Leu_Fasting_Glucose_standardised		4.55102e-06	135069	TRUE	4.43294e-06	FALSE	Leucine	Fasting glucose	Cardiometabolic trait
rs493841	T	C	T	C	0.0279777	-0.000641717	0.5252	0.502982	FALSE	FALSE	FALSE	19	49301877	0.00773836	0.94	128681			TRUE	reported	SD	1.95601e-08	0.00498178	lotta	Leu	TRUE	reported	80760	SD	19	49301877				0.000390382	80760	45.636	1	TRUE	lotta_Leu_Fasting_Glucose_standardised		2.05893e-07	128681	TRUE	1.70328e-05	FALSE	Leucine	Fasting glucose	Cardiometabolic trait
rs6458331	C	T	C	T	-0.0362331	0.00905954	0.2808	0.318091	FALSE	FALSE	FALSE	6	43280028	0.00754962	0.23	128448			TRUE	reported	SD	6.45298e-08	0.00670239	lotta	Leu	TRUE	reported	55085	SD	6	43280028				0.000530259	55085	45.636	1	TRUE	lotta_Leu_Fasting_Glucose_standardised		3.56057e-05	128448	TRUE	0.000806836	FALSE	Leucine	Fasting glucose	Cardiometabolic trait
rs7170131	A	G	A	G	0.024496	0.00471851	0.4176	0.432406	FALSE	FALSE	FALSE	15	26128474	0.00622843	0.44	75859			TRUE	reported	SD	5.13902e-07	0.0048787	lotta	Leu	TRUE	reported	86348	SD	15	26128474				0.000291879	86348	45.636	1	TRUE	lotta_Leu_Fasting_Glucose_standardised		1.09287e-05	75859	TRUE	0.00562058	FALSE	Leucine	Fasting glucose	Cardiometabolic trait
rs74590832	G	T	G	T	0.039219	-0.015288	0.1192	0.105368	FALSE	FALSE	FALSE	7	45716903	0.00849332	0.0690001	129738			TRUE	reported	SD	3.25499e-07	0.00767795	lotta	Leu	TRUE	reported	80758	SD	7	45716903				0.000322981	80758	45.636	1	TRUE	lotta_Leu_Fasting_Glucose_standardised		4.40641e-05	129738	TRUE	0.0114414	FALSE	Leucine	Fasting glucose	Cardiometabolic trait
rs7678928	T	C	T	C	0.0716291	0.000962576	0.4539	0.472167	FALSE	FALSE	FALSE	4	89222827	0.00490725	0.84	91443			TRUE	reported	SD	8.24518e-50	0.00482708	lotta	Leu	TRUE	reported	86350	SD	4	89222827				0.00254356	86350	45.636	1	TRUE	lotta_Leu_Fasting_Glucose_standardised		4.61841e-07	91443	TRUE	9.19732e-26	FALSE	Leucine	Fasting glucose	Cardiometabolic trait
rs964184	C	G	C	G	0.0490425	-0.018874	0.8658	0.837972	FALSE	TRUE	FALSE	11	116648917	0.00717213	0.00739997	80547			TRUE	reported	SD	3.68638e-12	0.00705748	lotta	Leu	TRUE	reported	86349	SD	11	116648917				0.000558914	86349	45.636	1	TRUE	lotta_Leu_Fasting_Glucose_standardised		9.67336e-05	80547	TRUE	0.00481488	FALSE	Leucine	Fasting glucose	Cardiometabolic trait
rs12208357	T	C	T	C	0.121737	-0.0283111	0.0777	0.0626243	FALSE	FALSE	FALSE	6	160543148	0.015288	0.064	33614			TRUE	reported	SD	1.28e-07	0.0230476	lotta	Serotonin	TRUE	reported	13107	SD	6	160543148				0.00212407	13107	29.7356	1	TRUE	lotta_Serotonin_Fasting_Glucose_standardised		9.41023e-05	33614	TRUE	0.000405804	FALSE	Serotonin	Fasting glucose	Cardiometabolic trait
rs17092104	C	G	C	G	-0.0933586	0.00320859	0.0997	0.0904573	FALSE	TRUE	FALSE	8	20005554	0.00641717	0.61	138540			TRUE	reported	SD	5.28105e-08	0.0171552	lotta	Serotonin	TRUE	reported	18898	SD	8	20005554				0.00156466	18898	29.7356	1	TRUE	lotta_Serotonin_Fasting_Glucose_standardised		1.69405e-06	138540	TRUE	7.99781e-07	FALSE	Serotonin	Fasting glucose	Cardiometabolic trait
rs2343592	G	A	G	A	-0.06854	-0.00641717	0.2607	0.2833	FALSE	FALSE	FALSE	8	106572270	0.00547347	0.25	91330			TRUE	reported	SD	2.1e-07	0.0132062	lotta	Serotonin	TRUE	reported	14848	SD	8	106572270				0.00181084	14848	29.7356	1	TRUE	lotta_Serotonin_Fasting_Glucose_standardised		1.67225e-05	91330	TRUE	1.36467e-05	FALSE	Serotonin	Fasting glucose	Cardiometabolic trait
rs6484437	G	A	G	A	0.0551771	0.00509599	0.6901	0.696819	FALSE	FALSE	FALSE	11	10667275	0.00547347	0.35	80469			TRUE	reported	SD	6.92102e-07	0.0111155	lotta	Serotonin	TRUE	reported	18898	SD	11	10667275				0.00130221	18898	29.7356	1	TRUE	lotta_Serotonin_Fasting_Glucose_standardised		1.09726e-05	80469	TRUE	4.99076e-05	FALSE	Serotonin	Fasting glucose	Cardiometabolic trait
rs11142402	T	G	T	G	0.0267704	0.000736087	0.4261	0.419483	FALSE	FALSE	FALSE	9	73021070	0.00471851	0.87	91314			TRUE	reported	SD	6.37793e-08	0.00495015	lotta	Val	TRUE	reported	83413	SD	9	73021070				0.0003505	83413	66.0074	1	TRUE	lotta_Val_Fasting_Glucose_standardised		2.63887e-07	91314	TRUE	0.000143539	FALSE	Valine	Fasting glucose	Cardiometabolic trait
rs12149660	A	G	A	G	-0.0726091	0.0226488	0.1155	0.110338	FALSE	FALSE	FALSE	16	70309237	0.00717213	0.00179999	91423			TRUE	reported	SD	2.43893e-21	0.00765596	lotta	Val	TRUE	reported	83411	SD	16	70309237				0.00107719	83411	66.0074	1	TRUE	lotta_Val_Fasting_Glucose_standardised		0.00010071	91423	TRUE	1.92732e-06	FALSE	Valine	Fasting glucose	Cardiometabolic trait
rs12466705	A	G	A	G	0.0309266	0.00434103	0.2531	0.258449	FALSE	FALSE	FALSE	2	211423777	0.00528473	0.42	91435			TRUE	reported	SD	2.60699e-08	0.00555633	lotta	Val	TRUE	reported	85641	SD	2	211423777				0.000361617	85641	66.0074	1	TRUE	lotta_Val_Fasting_Glucose_standardised		7.22323e-06	91435	TRUE	0.000594397	FALSE	Valine	Fasting glucose	Cardiometabolic trait
rs2127864	G	A	G	A	-0.0603886	-0.00320859	0.1887	0.206759	FALSE	FALSE	FALSE	4	89147993	0.00849332	0.7	131718			TRUE	reported	SD	3.11602e-21	0.00638424	lotta	Val	TRUE	reported	80041	SD	4	89147993				0.00111659	80041	66.0074	1	TRUE	lotta_Val_Fasting_Glucose_standardised		3.37698e-06	131718	TRUE	1.80721e-12	FALSE	Valine	Fasting glucose	Cardiometabolic trait
rs222847	A	T	A	T	-0.0598529	-0.0226488	0.0545	0.0437376	FALSE	TRUE	FALSE	17	7185417	0.0134006	0.0959997	58526			TRUE	reported	SD	1.86599e-08	0.0106424	lotta	Val	TRUE	reported	85639	SD	17	7185417				0.000369197	85639	66.0074	1	TRUE	lotta_Val_Fasting_Glucose_standardised		4.29094e-05	58526	TRUE	0.018193	FALSE	Valine	Fasting glucose	Cardiometabolic trait
rs2422358	T	A	T	A	0.0674903	0.00509599	0.4431	0.463221	FALSE	TRUE	TRUE	2	65231806	0.00830458	0.53	107833			TRUE	reported	SD	4.10488e-41	0.00502572	lotta	Val	TRUE	reported	80042	SD	2	65231806				0.00224798	80042	66.0074	1	TRUE	lotta_Val_Fasting_Glucose_standardised		1.29143e-05	107833	TRUE	5.47684e-21	FALSE	Valine	Fasting glucose	Cardiometabolic trait
rs261334	C	G	C	G	0.0307997	0.00509599	0.7893	0.803181	FALSE	TRUE	FALSE	15	58726744	0.00585095	0.38	91405			TRUE	reported	SD	2.00701e-07	0.00592417	lotta	Val	TRUE	reported	85639	SD	15	58726744				0.000315522	85639	66.0074	1	TRUE	lotta_Val_Fasting_Glucose_standardised		8.21046e-06	91405	TRUE	0.00173108	FALSE	Valine	Fasting glucose	Cardiometabolic trait
rs2638314	A	T	A	T	0.0406124	0.0396355	0.1808	0.212724	FALSE	TRUE	FALSE	12	56866334	0.0107582	0.00015	139752			TRUE	reported	SD	3.98602e-10	0.00649279	lotta	Val	TRUE	reported	80040	SD	12	56866334				0.00048858	80040	66.0074	1	TRUE	lotta_Val_Fasting_Glucose_standardised		0.00052619	139752	FALSE	0.850518	FALSE	Valine	Fasting glucose	Cardiometabolic trait
rs35194512	C	A	C	A	0.0345527	0.00585095	0.3129	0.270378	FALSE	FALSE	FALSE	1	63048277	0.010192	0.56	22163			TRUE	reported	SD	1.322e-07	0.00654903	lotta	Val	TRUE	reported	54196	SD	1	63048277				0.000513357	54196	66.0074	1	TRUE	lotta_Val_Fasting_Glucose_standardised		1.35068e-05	22163	TRUE	0.0172607	FALSE	Valine	Fasting glucose	Cardiometabolic trait
rs429358	C	T	C	T	-0.0359445	-0.0339733	0.1579	0.15507	FALSE	FALSE	FALSE	19	45411941	0.148916	0.82	2213			TRUE	reported	SD	1.56498e-07	0.00685309	lotta	Val	TRUE	reported	80039	SD	19	45411941				0.00034359	80039	66.0074	1	TRUE	lotta_Val_Fasting_Glucose_standardised		0.00030245	2213	TRUE	0.957636	TRUE	Valine	Fasting glucose	Cardiometabolic trait
rs4801776	T	C	T	C	-0.0589762	-0.00396355	0.2609	0.262425	FALSE	FALSE	FALSE	19	49304215	0.0109469	0.719999	111123			TRUE	reported	SD	1.56315e-24	0.00576897	lotta	Val	TRUE	reported	77806	SD	19	49304215				0.00134141	77806	66.0074	1	TRUE	lotta_Val_Fasting_Glucose_standardised		6.08149e-06	111123	TRUE	2.65473e-13	FALSE	Valine	Fasting glucose	Cardiometabolic trait
rs4904882	T	C	T	C	0.0431328	0.0088708	0.9055	0.90159	FALSE	FALSE	FALSE	14	92836128	0.00849332	0.29	135144			TRUE	reported	SD	4.42996e-07	0.00854284	lotta	Val	TRUE	reported	80040	SD	14	92836128				0.000318395	80040	66.0074	1	TRUE	lotta_Val_Fasting_Glucose_standardised		1.39638e-05	135144	TRUE	0.00156047	FALSE	Valine	Fasting glucose	Cardiometabolic trait
rs646123	A	G	A	G	-0.0299532	0.000717213	0.2707	0.265408	FALSE	FALSE	FALSE	17	40720632	0.00528473	0.89	91433			TRUE	reported	SD	3.60296e-08	0.00543713	lotta	Val	TRUE	reported	85641	SD	17	40720632				0.000354251	85641	66.0074	1	TRUE	lotta_Val_Fasting_Glucose_standardised		2.00579e-07	91433	TRUE	0.000111466	FALSE	Valine	Fasting glucose	Cardiometabolic trait
rs6480615	A	C	A	C	-0.0257341	0.00245362	0.3597	0.375746	FALSE	FALSE	FALSE	10	74057642	0.00490725	0.630001	91263			TRUE	reported	SD	3.18302e-07	0.00503406	lotta	Val	TRUE	reported	85640	SD	10	74057642				0.000305051	85640	66.0074	1	TRUE	lotta_Val_Fasting_Glucose_standardised		2.82423e-06	91263	TRUE	0.000905852	FALSE	Valine	Fasting glucose	Cardiometabolic trait
rs72998459	T	C	T	C	0.0476866	-0.0396355	0.0729	0.932406	FALSE	FALSE	FALSE	2	240547189	0.0201952	0.0549997	119464			TRUE	reported	SD	7.03008e-07	0.00961229	lotta	Val	TRUE	reported	80044	SD	2	240547189				0.000307381	80044	66.0074	1	TRUE	lotta_Val_Fasting_Glucose_standardised		0.000198022	119464	TRUE	0.448617	FALSE	Valine	Fasting glucose	Cardiometabolic trait
rs731826	G	T	G	T	-0.0282797	-0.00320859	0.4027	0.414513	FALSE	FALSE	FALSE	19	50380858	0.00471851	0.5	91283			TRUE	reported	SD	1.46299e-08	0.00499111	lotta	Val	TRUE	reported	83413	SD	19	50380858				0.000384728	83413	66.0074	1	TRUE	lotta_Val_Fasting_Glucose_standardised		4.99705e-06	91283	TRUE	0.000284841	FALSE	Valine	Fasting glucose	Cardiometabolic trait
rs7678928	T	C	T	C	0.0947935	0.000962576	0.4538	0.472167	FALSE	FALSE	FALSE	4	89222827	0.00490725	0.84	91443			TRUE	reported	SD	2.51189e-85	0.00484258	lotta	Val	TRUE	reported	85637	SD	4	89222827				0.00445454	85637	66.0074	1	TRUE	lotta_Val_Fasting_Glucose_standardised		4.61841e-07	91443	TRUE	5.27536e-44	FALSE	Valine	Fasting glucose	Cardiometabolic trait
rs780093	C	T	C	T	-0.0301125	0.0585095	0.6201	0.588469	FALSE	FALSE	FALSE	2	27742603	0.00396355	4.90004e-50	133340			TRUE	reported	SD	1.45101e-09	0.00497727	lotta	Val	TRUE	reported	85639	SD	2	27742603				0.000427223	85639	66.0074	1	TRUE	lotta_Val_Fasting_Glucose_standardised		0.00165809	133340	FALSE	4.58269e-06	FALSE	Valine	Fasting glucose	Cardiometabolic trait
rs9296413	T	C	T	C	0.0264806	-0.0120794	0.6107	0.576541	FALSE	FALSE	FALSE	6	43280941	0.00717213	0.089	141773			TRUE	reported	SD	2.38002e-07	0.00512495	lotta	Val	TRUE	reported	80045	SD	6	43280941				0.000333425	80045	66.0074	1	TRUE	lotta_Val_Fasting_Glucose_standardised		7.12463e-05	141773	TRUE	0.0263282	FALSE	Valine	Fasting glucose	Cardiometabolic trait
rs964184	C	G	C	G	0.0713264	-0.018874	0.8658	0.837972	FALSE	TRUE	FALSE	11	116648917	0.00717213	0.00739997	80547			TRUE	reported	SD	7.68422e-24	0.00708447	lotta	Val	TRUE	reported	85639	SD	11	116648917				0.00118223	85639	66.0074	1	TRUE	lotta_Val_Fasting_Glucose_standardised		9.67336e-05	80547	TRUE	5.618e-07	FALSE	Valine	Fasting glucose	Cardiometabolic trait
rs10212294	G	T	G	T	0.246579	0.00529924	0.851332	0.8986	FALSE	FALSE	FALSE	3	85668496	0.00785749	0.5	90463			TRUE	reported	SD	2.15635e-06	0.0520408	framingham	indole	TRUE	reported	2076	SD	3	85668496	SD			0.0153907	2076	45.8462	1	TRUE	framingham_indole_3_propionate_Fasting_Insulin		5.11754e-06	90463	TRUE	3.54984e-08	FALSE	Indole-3-propionate	Fasting insulin	Cardiometabolic trait
rs12699655	G	T	G	T	-0.207565	0.00328918	0.45103	0.4566	FALSE	FALSE	FALSE	7	14730795	0.00456831	0.48	90481			TRUE	reported	SD	3.05559e-08	0.0374786	framingham	indole	TRUE	reported	2076	SD	7	14730795	SD			0.021335	2076	45.8462	1	TRUE	framingham_indole_3_propionate_Fasting_Insulin		5.3686e-06	90481	TRUE	7.10001e-11	FALSE	Indole-3-propionate	Fasting insulin	Cardiometabolic trait
rs1460100	T	C	T	C	-0.239113	-0.000822296	0.171118	0.1738	FALSE	FALSE	FALSE	5	168076506	0.00712656	0.91	65359			TRUE	reported	SD	2.02794e-06	0.050333	framingham	indole	TRUE	reported	2076	SD	5	168076506	SD			0.016219	2076	45.8462	1	TRUE	framingham_indole_3_propionate_Fasting_Insulin		1.94188e-07	65359	TRUE	1.06499e-08	FALSE	Indole-3-propionate	Fasting insulin	Cardiometabolic trait
rs236164	T	C	T	C	-0.227495	0.000730929	0.158091	0.1596	FALSE	FALSE	FALSE	20	5917428	0.00749203	0.92	62091			TRUE	reported	SD	8.1648e-06	0.0509985	framingham	indole	TRUE	reported	2076	SD	20	5917428	SD			0.0137767	2076	45.8462	1	TRUE	framingham_indole_3_propionate_Fasting_Insulin		1.43318e-07	62091	TRUE	1.40633e-07	FALSE	Indole-3-propionate	Fasting insulin	Cardiometabolic trait
rs2725571	T	C	T	C	0.167469	-0.00548197	0.451316	0.4411	FALSE	FALSE	FALSE	15	54129428	0.00548197	0.32	65359			TRUE	reported	SD	6.68474e-06	0.0371864	framingham	indole	TRUE	reported	2076	SD	15	54129428	SD			0.0138899	2076	45.8462	1	TRUE	framingham_indole_3_propionate_Fasting_Insulin		1.48175e-05	65359	TRUE	2.8218e-07	FALSE	Indole-3-propionate	Fasting insulin	Cardiometabolic trait
rs2898455	C	T	C	T	-0.236758	0.00804022	0.808591	0.7996	FALSE	FALSE	FALSE	8	17987012	0.0067611	0.23	65359			TRUE	reported	SD	3.25459e-06	0.0508713	framingham	indole	TRUE	reported	2076	SD	8	17987012	SD			0.0173513	2076	45.8462	1	TRUE	framingham_indole_3_propionate_Fasting_Insulin		2.07175e-05	65359	TRUE	9.75124e-09	FALSE	Indole-3-propionate	Fasting insulin	Cardiometabolic trait
rs602825	C	G	C	G	0.200341	-0.00182732	0.216666	0.207	FALSE	TRUE	FALSE	1	112380136	0.00694383	0.780001	64806			TRUE	reported	SD	8.33501e-06	0.0449559	framingham	indole	TRUE	reported	2076	SD	1	112380136	SD			0.0136241	2076	45.8462	1	TRUE	framingham_indole_3_propionate_Fasting_Insulin		1.09623e-06	64806	TRUE	1.90471e-07	FALSE	Indole-3-propionate	Fasting insulin	Cardiometabolic trait
rs6487322	A	G	A	G	-0.193519	0.000438558	0.64444	0.6198	FALSE	FALSE	FALSE	12	23173646	0.0062129	0.94	65359			TRUE	reported	SD	8.36056e-06	0.0434313	framingham	indole	TRUE	reported	2076	SD	12	23173646	SD			0.0171621	2076	45.8462	1	TRUE	framingham_indole_3_propionate_Fasting_Insulin		9.06458e-08	65359	TRUE	3.79943e-09	FALSE	Indole-3-propionate	Fasting insulin	Cardiometabolic trait
rs6987588	T	C	T	C	-0.16503	0.0107812	0.518898	0.4934	FALSE	FALSE	FALSE	8	130572304	0.00529924	0.0430002	65359			TRUE	reported	SD	8.19208e-06	0.0370014	framingham	indole	TRUE	reported	2076	SD	8	130572304	SD			0.013598	2076	45.8462	1	TRUE	framingham_indole_3_propionate_Fasting_Insulin		5.8107e-05	65359	TRUE	9.14296e-07	FALSE	Indole-3-propionate	Fasting insulin	Cardiometabolic trait
rs7601397	G	A	G	A	0.354182	-0.00438558	0.119952	0.1059	FALSE	FALSE	FALSE	2	15722380	0.012974	0.73	56171			TRUE	reported	SD	6.16737e-06	0.0783489	framingham	indole	TRUE	reported	2076	SD	2	15722380	SD			0.0264848	2076	45.8462	1	TRUE	framingham_indole_3_propionate_Fasting_Insulin		3.64222e-06	56171	TRUE	3.97095e-13	FALSE	Indole-3-propionate	Fasting insulin	Cardiometabolic trait
rs868179	T	C	T	C	-0.382001	0.00694383	0.0879569	0.0948	FALSE	FALSE	FALSE	2	177549497	0.00986755	0.48	65359			TRUE	reported	SD	7.2613e-07	0.0771058	framingham	indole	TRUE	reported	2076	SD	2	177549497	SD			0.0234123	2076	45.8462	1	TRUE	framingham_indole_3_propionate_Fasting_Insulin		8.27525e-06	65359	TRUE	1.1687e-11	FALSE	Indole-3-propionate	Fasting insulin	Cardiometabolic trait
rs964546	C	T	C	T	0.249921	-0.00237552	0.142329	0.1438	FALSE	FALSE	FALSE	7	134308254	0.00840569	0.780001	59237			TRUE	reported	SD	8.16127e-06	0.0560246	framingham	indole	TRUE	reported	2076	SD	7	134308254	SD			0.0152493	2076	45.8462	1	TRUE	framingham_indole_3_propionate_Fasting_Insulin		1.38957e-06	59237	TRUE	3.75185e-08	FALSE	Indole-3-propionate	Fasting insulin	Cardiometabolic trait
rs9656919	T	C	T	C	-0.535372	-0.0118776	0.0301007	0.0325	FALSE	FALSE	FALSE	8	118450822	0.0182732	0.52	58969			TRUE	reported	SD	8.10296e-06	0.119973	framingham	indole	TRUE	reported	2076	SD	8	118450822	SD			0.0167357	2076	45.8462	1	TRUE	framingham_indole_3_propionate_Fasting_Insulin		8.872e-06	58969	TRUE	1.28129e-08	FALSE	Indole-3-propionate	Fasting insulin	Cardiometabolic trait
rs12221306	A	T	A	T	0.157561	0.00694383	0.613039	0.6368	FALSE	TRUE	FALSE	10	17001338	0.00548197	0.21	65359			TRUE	reported	SD	5.04189e-06	0.0345298	framingham	trimethylamine	TRUE	reported	2076	SD	10	17001338	SD			0.0117782	2076	332.203	1	TRUE	framingham_trimethylamine_N_oxide_Fasting_Insulin		2.23037e-05	65359	TRUE	2.97878e-06	FALSE	Trimethylamine N-oxide (TMAO)	Fasting insulin	Cardiometabolic trait
rs13236413	T	C	T	C	0.408223	0.00639563	0.0900774	0.0982	FALSE	FALSE	FALSE	7	156871065	0.00986755	0.52	61351			TRUE	reported	SD	2.23419e-06	0.0862869	framingham	trimethylamine	TRUE	reported	2076	SD	7	156871065	SD			0.0273178	2076	332.203	1	TRUE	framingham_trimethylamine_N_oxide_Fasting_Insulin		7.24467e-06	61351	TRUE	1.99305e-13	FALSE	Trimethylamine N-oxide (TMAO)	Fasting insulin	Cardiometabolic trait
rs16917161	A	T	A	T	0.261652	-0.000694383	0.0918946	0.1011	FALSE	TRUE	FALSE	8	52966057	0.00931935	0.94	65359			TRUE	reported	SD	9.23354e-06	0.0590053	framingham	trimethylamine	TRUE	reported	2076	SD	8	52966057	SD			0.0114263	2076	332.203	1	TRUE	framingham_trimethylamine_N_oxide_Fasting_Insulin		8.76376e-08	65359	TRUE	1.61376e-06	FALSE	Trimethylamine N-oxide (TMAO)	Fasting insulin	Cardiometabolic trait
rs17418675	C	T	C	T	0.155799	-0.00785749	0.341383	0.3392	FALSE	FALSE	FALSE	2	55210605	0.0056647	0.17	65359			TRUE	reported	SD	9.10688e-06	0.0351107	framingham	trimethylamine	TRUE	reported	2076	SD	2	55210605	SD			0.0109153	2076	332.203	1	TRUE	framingham_trimethylamine_N_oxide_Fasting_Insulin		2.76773e-05	65359	TRUE	8.02716e-06	FALSE	Trimethylamine N-oxide (TMAO)	Fasting insulin	Cardiometabolic trait
rs2703228	G	C	G	C	-0.216537	0.00438558	0.323034	0.3061	FALSE	TRUE	FALSE	8	5876009	0.00639563	0.48	62041			TRUE	reported	SD	1.28211e-07	0.0410001	framingham	trimethylamine	TRUE	reported	2076	SD	8	5876009	SD			0.0205074	2076	332.203	1	TRUE	framingham_trimethylamine_N_oxide_Fasting_Insulin		8.17042e-06	62041	TRUE	2.44852e-10	FALSE	Trimethylamine N-oxide (TMAO)	Fasting insulin	Cardiometabolic trait
rs3935570	T	G	T	G	-0.22712	-0.0105985	0.260675	0.2672	FALSE	FALSE	FALSE	1	19167371	0.00639563	0.0969996	60689			TRUE	reported	SD	1.55787e-07	0.0432973	framingham	trimethylamine	TRUE	reported	2076	SD	1	19167371	SD			0.0198827	2076	332.203	1	TRUE	framingham_trimethylamine_N_oxide_Fasting_Insulin		4.39887e-05	60689	TRUE	1.37389e-09	FALSE	Trimethylamine N-oxide (TMAO)	Fasting insulin	Cardiometabolic trait
rs4846884	C	A	C	A	0.210836	-0.00804022	0.843605	0.8486	FALSE	FALSE	FALSE	1	231087075	0.00767476	0.29	65359			TRUE	reported	SD	6.18612e-06	0.0466459	framingham	trimethylamine	TRUE	reported	2076	SD	1	231087075	SD			0.0117295	2076	332.203	1	TRUE	framingham_trimethylamine_N_oxide_Fasting_Insulin		1.6611e-05	65359	TRUE	2.71754e-06	FALSE	Trimethylamine N-oxide (TMAO)	Fasting insulin	Cardiometabolic trait
rs692588	G	A	G	A	2.79397	0.0237552	0.0305513	0.0351	FALSE	FALSE	FALSE	15	29005675	0.0370947	0.53	20993			TRUE	reported	SD	1.26511e-06	0.576651	framingham	trimethylamine	TRUE	reported	2076	SD	15	29005675	SD			0.46241	2076	332.203	1	TRUE	framingham_trimethylamine_N_oxide_Fasting_Insulin		3.82241e-05	20993	TRUE	7.83189e-280	FALSE	Trimethylamine N-oxide (TMAO)	Fasting insulin	Cardiometabolic trait
rs7302178	G	A	G	A	0.237074	-0.0164459	0.16379	0.1515	FALSE	FALSE	FALSE	12	27007893	0.00840569	0.0470002	65359			TRUE	reported	SD	6.39783e-06	0.0525337	framingham	trimethylamine	TRUE	reported	2076	SD	12	27007893	SD			0.0153957	2076	332.203	1	TRUE	framingham_trimethylamine_N_oxide_Fasting_Insulin		6.9536e-05	65359	TRUE	1.81978e-07	FALSE	Trimethylamine N-oxide (TMAO)	Fasting insulin	Cardiometabolic trait
rs10085798	G	A	G	A	-0.091847	0.0310645	0.05252	0.0393	FALSE	FALSE	FALSE	7	15618982	0.0146186	0.0299999	59917			TRUE	reported	SD	9.77e-06	0.020756	kettunen	Ace	TRUE	reported	24745	SD	7	15618982	SD			0.000839566	24745	27.1966	1	TRUE	kettunen_Ace_Fasting_Insulin		7.28684e-05	59917	TRUE	0.00681608	FALSE	Acetate	Fasting insulin	Cardiometabolic trait
rs11154962	A	G	A	G	-0.082406	0.0118776	0.072242	0.1088	FALSE	FALSE	FALSE	6	138465341	0.00931935	0.2	65359			TRUE	reported	SD	6.87e-06	0.018309	kettunen	Ace	TRUE	reported	24745	SD	6	138465341	SD			0.000910274	24745	27.1966	1	TRUE	kettunen_Ace_Fasting_Insulin		2.73584e-05	65359	TRUE	0.000830504	FALSE	Acetate	Fasting insulin	Cardiometabolic trait
rs11777030	A	G	A	G	-0.051764	-0.00149841	0.221552	0.2981	FALSE	FALSE	FALSE	8	50035697	0.00639563	0.81	64807			TRUE	reported	SD	9.34e-06	0.011672	kettunen	Ace	TRUE	reported	24743	SD	8	50035697	SD			0.000924253	24743	27.1966	1	TRUE	kettunen_Ace_Fasting_Insulin		9.39569e-07	64807	TRUE	8.16434e-05	FALSE	Acetate	Fasting insulin	Cardiometabolic trait
rs1187950	T	C	T	C	0.149131	0.00968482	0.022961	0.0158	FALSE	FALSE	FALSE	1	27234488	0.0369119	0.79	79201			TRUE	reported	SD	5.62e-06	0.032824	kettunen	Ace	TRUE	reported	23550	SD	1	27234488	SD			0.000997858	23550	27.1966	1	TRUE	kettunen_Ace_Fasting_Insulin		2.91711e-06	79201	TRUE	5.64713e-05	FALSE	Acetate	Fasting insulin	Cardiometabolic trait
rs12522004	A	G	A	G	0.045669	-0.00347192	0.334197	0.3166	FALSE	FALSE	FALSE	5	145934483	0.00584744	0.56	65359			TRUE	reported	SD	2.92e-06	0.009759	kettunen	Ace	TRUE	reported	24745	SD	5	145934483	SD			0.000928157	24745	27.1966	1	TRUE	kettunen_Ace_Fasting_Insulin		5.21621e-06	65359	TRUE	0.000158901	FALSE	Acetate	Fasting insulin	Cardiometabolic trait
rs17876031	G	A	G	A	0.060706	-1.71768e-05	0.672393	0.5785	FALSE	FALSE	FALSE	5	176831119	0.00950208	1	76718			TRUE	reported	SD	3.41e-07	0.011897	kettunen	Ace	TRUE	reported	19377	SD	5	176831119	SD			0.00162356	19377	27.1966	1	TRUE	kettunen_Ace_Fasting_Insulin		1.43885e-10	76718	TRUE	5.37295e-07	FALSE	Acetate	Fasting insulin	Cardiometabolic trait
rs1889459	C	G	C	G	0.058451	-0.0111467	0.144281	0.1517	FALSE	TRUE	FALSE	10	5314043	0.00767476	0.14	64807			TRUE	reported	SD	8.69e-06	0.013134	kettunen	Ace	TRUE	reported	24743	SD	10	5314043	SD			0.000843634	24743	27.1966	1	TRUE	kettunen_Ace_Fasting_Insulin		3.19785e-05	64807	TRUE	0.00174262	FALSE	Acetate	Fasting insulin	Cardiometabolic trait
rs2185517	T	C	T	C	0.082537	-0.0120603	0.068828	0.0756	FALSE	FALSE	FALSE	14	26266466	0.0105985	0.26	65359			TRUE	reported	SD	6.72e-06	0.018319	kettunen	Ace	TRUE	reported	24743	SD	14	26266466	SD			0.000873217	24743	27.1966	1	TRUE	kettunen_Ace_Fasting_Insulin		2.03296e-05	65359	TRUE	0.000791326	FALSE	Acetate	Fasting insulin	Cardiometabolic trait
rs34531929	T	C	T	C	-0.078108	-0.00383738	0.077102	0.0883	FALSE	FALSE	FALSE	9	136118163	0.0160804	0.81	80691			TRUE	reported	SD	8.7e-06	0.017551	kettunen	Ace	TRUE	reported	24741	SD	9	136118163	SD			0.000868241	24741	27.1966	1	TRUE	kettunen_Ace_Fasting_Insulin		2.37089e-06	80691	TRUE	0.000121161	TRUE	Acetate	Fasting insulin	Cardiometabolic trait
rs3913723	G	A	G	A	-0.125783	-0.00712656	0.033949	0.0501	FALSE	FALSE	FALSE	5	41560079	0.0120603	0.56	65359			TRUE	reported	SD	2.12e-06	0.026509	kettunen	Ace	TRUE	reported	22521	SD	5	41560079	SD			0.00103777	22521	27.1966	1	TRUE	kettunen_Ace_Fasting_Insulin		4.83399e-06	65359	TRUE	0.000101963	FALSE	Acetate	Fasting insulin	Cardiometabolic trait
rs4596437	A	G	A	G	0.075005	-0.0201006	0.905564	0.9117	FALSE	FALSE	FALSE	5	145914633	0.0148013	0.18	93584			TRUE	reported	SD	2.55e-06	0.015933	kettunen	Ace	TRUE	reported	24746	SD	5	145914633	SD			0.000962204	24746	27.1966	1	TRUE	kettunen_Ace_Fasting_Insulin		6.5052e-05	93584	TRUE	0.00131644	FALSE	Acetate	Fasting insulin	Cardiometabolic trait
rs4600785	T	G	T	G	0.04303	0.00785749	0.377349	0.2041	FALSE	FALSE	FALSE	3	29844439	0.0118776	0.5	73567			TRUE	reported	SD	5.95e-06	0.009496	kettunen	Ace	TRUE	reported	24743	SD	3	29844439	SD			0.000870083	24743	27.1966	1	TRUE	kettunen_Ace_Fasting_Insulin		2.00585e-05	73567	TRUE	0.000660901	FALSE	Acetate	Fasting insulin	Cardiometabolic trait
rs6595557	A	G	A	G	0.042657	-0.0131567	0.548445	0.5292	FALSE	FALSE	FALSE	5	124221582	0.00548197	0.017	65359			TRUE	reported	SD	4.24e-06	0.009268	kettunen	Ace	TRUE	reported	24743	SD	5	124221582	SD			0.000901269	24743	27.1966	1	TRUE	kettunen_Ace_Fasting_Insulin		8.62542e-05	65359	TRUE	0.00545651	FALSE	Acetate	Fasting insulin	Cardiometabolic trait
rs6903989	C	A	C	A	0.093648	0.00347192	0.854134	0.7849	FALSE	FALSE	FALSE	6	29302030	0.0056647	0.55	96265			TRUE	reported	SD	2.51e-06	0.019879	kettunen	Ace	TRUE	reported	10280	SD	6	29302030	SD			0.00218528	10280	27.1966	1	TRUE	kettunen_Ace_Fasting_Insulin		4.07028e-06	96265	TRUE	1.60681e-05	TRUE	Acetate	Fasting insulin	Cardiometabolic trait
rs78062315	A	G	A	G	0.083011	-0.0365465	0.06618	0.0567	FALSE	FALSE	FALSE	12	106920784	0.018456	0.0420001	92105			TRUE	reported	SD	9.57e-06	0.01874	kettunen	Ace	TRUE	reported	24742	SD	12	106920784	SD			0.000851709	24742	27.1966	1	TRUE	kettunen_Ace_Fasting_Insulin		0.000142874	92105	TRUE	0.01607	FALSE	Acetate	Fasting insulin	Cardiometabolic trait
rs79081131	T	C	T	C	-0.07808	0.0529924	0.086458	0.0437	FALSE	FALSE	FALSE	4	78537906	0.023207	0.0219999	74626			TRUE	reported	SD	9.17e-06	0.01759	kettunen	Ace	TRUE	reported	24743	SD	4	78537906	SD			0.000963038	24743	27.1966	1	TRUE	kettunen_Ace_Fasting_Insulin		0.000234711	74626	TRUE	0.0321165	FALSE	Acetate	Fasting insulin	Cardiometabolic trait
rs80153228	T	C	T	C	-0.109764	0.00950208	0.040419	0.0503	FALSE	FALSE	FALSE	4	114122675	0.0195524	0.630001	91857			TRUE	reported	SD	7.7e-06	0.02452	kettunen	Ace	TRUE	reported	24745	SD	4	114122675	SD			0.000934581	24745	27.1966	1	TRUE	kettunen_Ace_Fasting_Insulin		8.62624e-06	91857	TRUE	0.000113681	FALSE	Acetate	Fasting insulin	Cardiometabolic trait
rs8066484	A	G	A	G	0.09537	0.0171768	0.057896	0.0419	FALSE	FALSE	FALSE	17	63238114	0.0138877	0.22	65359			TRUE	reported	SD	2.27e-06	0.020158	kettunen	Ace	TRUE	reported	24741	SD	17	63238114	SD			0.000992204	24741	27.1966	1	TRUE	kettunen_Ace_Fasting_Insulin		2.36886e-05	65359	TRUE	0.000358273	FALSE	Acetate	Fasting insulin	Cardiometabolic trait
rs8756	A	C	A	C	-0.044435	0.00877115	0.49196	0.5142	FALSE	FALSE	FALSE	12	66359752	0.00438558	0.04	100919			TRUE	reported	SD	4.03e-06	0.009633	kettunen	Ace	TRUE	reported	22521	SD	12	66359752	SD			0.000986979	22521	27.1966	1	TRUE	kettunen_Ace_Fasting_Insulin		3.84355e-05	100919	TRUE	0.000619634	FALSE	Acetate	Fasting insulin	Cardiometabolic trait
rs11002782	A	G	A	G	0.0247581	-0.00219279	0.5707	0.5904	FALSE	FALSE	FALSE	10	80785567	0.00548197	0.69	65309			TRUE	reported	SD	3.48899e-07	0.0048593	lotta	Ile	TRUE	reported	86402	SD	10	80785567				0.000300354	86402	46.7305	1	TRUE	lotta_Ile_Fasting_Insulin		2.32558e-06	65309	TRUE	0.00229948	FALSE	Isoleucine	Fasting insulin	Cardiometabolic trait
rs11142402	T	G	T	G	0.0245727	0.0062129	0.4264	0.4181	FALSE	FALSE	FALSE	9	73021070	0.00548197	0.26	65359			TRUE	reported	SD	6.13296e-07	0.00492735	lotta	Ile	TRUE	reported	84176	SD	9	73021070				0.000295367	84176	46.7305	1	TRUE	lotta_Ile_Fasting_Insulin		1.87822e-05	65359	TRUE	0.0136818	FALSE	Isoleucine	Fasting insulin	Cardiometabolic trait
rs12149660	A	G	A	G	-0.0723124	0.0173596	0.1156	0.116	FALSE	FALSE	FALSE	16	70309237	0.00840569	0.0369999	65359			TRUE	reported	SD	2.261e-21	0.00761825	lotta	Ile	TRUE	reported	84176	SD	16	70309237				0.00106921	84176	46.7305	1	TRUE	lotta_Ile_Fasting_Insulin		6.18044e-05	65359	TRUE	1.87762e-06	FALSE	Isoleucine	Fasting insulin	Cardiometabolic trait
rs1260326	C	T	C	T	-0.0480803	0.0328918	0.6119	0.5992	FALSE	FALSE	FALSE	2	27730940	0.00529924	4.20001e-10	71485			TRUE	reported	SD	6.63285e-22	0.00499848	lotta	Ile	TRUE	reported	84177	SD	2	27730940				0.00109796	84177	46.7305	1	TRUE	lotta_Ile_Fasting_Insulin		0.000519643	71485	TRUE	0.0418984	FALSE	Isoleucine	Fasting insulin	Cardiometabolic trait
rs1440581	C	T	C	T	0.0610119	-0.00438558	0.5235	0.5256	FALSE	FALSE	FALSE	4	89226422	0.00548197	0.42	65313			TRUE	reported	SD	7.69485e-37	0.00481204	lotta	Ile	TRUE	reported	86402	SD	4	89226422				0.00185711	86402	46.7305	1	TRUE	lotta_Ile_Fasting_Insulin		9.59145e-06	65313	TRUE	1.17289e-14	FALSE	Isoleucine	Fasting insulin	Cardiometabolic trait
rs144183894	A	C	A	C	0.0467308	0.0255825	0.0748	0.0996	FALSE	FALSE	FALSE	12	14192671	0.0151668	0.0860003	80147			TRUE	reported	SD	7.70105e-07	0.00945394	lotta	Ile	TRUE	reported	80812	SD	12	14192671				0.000302255	80812	46.7305	1	TRUE	lotta_Ile_Fasting_Insulin		0.000117385	80147	TRUE	0.188723	FALSE	Isoleucine	Fasting insulin	Cardiometabolic trait
rs2127864	G	A	G	A	-0.04631	-0.00968482	0.1885	0.247	FALSE	FALSE	FALSE	4	89147993	0.00986755	0.32	91588			TRUE	reported	SD	3.25237e-13	0.00635777	lotta	Ile	TRUE	reported	80812	SD	4	89147993				0.000656114	80812	46.7305	1	TRUE	lotta_Ile_Fasting_Insulin		3.48903e-05	91588	TRUE	4.41631e-05	FALSE	Isoleucine	Fasting insulin	Cardiometabolic trait
rs2422358	T	A	T	A	0.0255451	-0.00603017	0.4428	0.4002	FALSE	TRUE	TRUE	2	65231806	0.00968482	0.53	75422			TRUE	reported	SD	3.36899e-07	0.00500689	lotta	Ile	TRUE	reported	80812	SD	2	65231806				0.000322006	80812	46.7305	1	TRUE	lotta_Ile_Fasting_Insulin		1.74571e-05	75422	TRUE	0.00654047	FALSE	Isoleucine	Fasting insulin	Cardiometabolic trait
rs2488071	G	A	G	A	0.0257991	-0.00475104	0.5346	0.5305	FALSE	FALSE	FALSE	10	94499577	0.0062129	0.43	50030			TRUE	reported	SD	1.28401e-07	0.00488527	lotta	Ile	TRUE	reported	84177	SD	10	94499577				0.000331203	84177	46.7305	1	TRUE	lotta_Ile_Fasting_Insulin		1.12442e-05	50030	TRUE	0.00853572	FALSE	Isoleucine	Fasting insulin	Cardiometabolic trait
rs261334	C	G	C	G	0.0312712	0.00804022	0.7892	0.7846	FALSE	TRUE	FALSE	15	58726744	0.0067611	0.24	65359			TRUE	reported	SD	1.137e-07	0.0058969	lotta	Ile	TRUE	reported	86402	SD	15	58726744				0.000325369	86402	46.7305	1	TRUE	lotta_Ile_Fasting_Insulin		2.18504e-05	65359	TRUE	0.00993276	FALSE	Isoleucine	Fasting insulin	Cardiometabolic trait
rs4374015	T	C	T	C	-0.0248559	0.00822296	0.5327	0.5294	FALSE	FALSE	FALSE	12	47226660	0.00548197	0.14	64807			TRUE	reported	SD	2.524e-07	0.00482078	lotta	Ile	TRUE	reported	86402	SD	12	47226660				0.000307587	86402	46.7305	1	TRUE	lotta_Ile_Fasting_Insulin		3.36916e-05	64807	TRUE	0.0239294	FALSE	Isoleucine	Fasting insulin	Cardiometabolic trait
rs4904882	T	C	T	C	0.0466546	0.00383738	0.9056	0.7568	FALSE	FALSE	FALSE	14	92836128	0.00986755	0.69	94066			TRUE	reported	SD	4.13105e-08	0.00850584	lotta	Ile	TRUE	reported	80810	SD	14	92836128				0.000372158	80810	46.7305	1	TRUE	lotta_Ile_Fasting_Insulin		5.42056e-06	94066	TRUE	0.000404577	FALSE	Isoleucine	Fasting insulin	Cardiometabolic trait
rs493841	T	C	T	C	0.03738	0.0127913	0.5252	0.6502	FALSE	FALSE	FALSE	19	49301877	0.00913662	0.16	89472			TRUE	reported	SD	6.07016e-14	0.00497935	lotta	Ile	TRUE	reported	80814	SD	19	49301877				0.000696858	80814	46.7305	1	TRUE	lotta_Ile_Fasting_Insulin		7.44262e-05	89472	TRUE	0.000249203	FALSE	Isoleucine	Fasting insulin	Cardiometabolic trait
rs6458331	C	T	C	T	-0.0349919	-0.00986755	0.2808	0.4327	FALSE	FALSE	FALSE	6	43280028	0.00877115	0.26	89360			TRUE	reported	SD	1.78098e-07	0.00670215	lotta	Ile	TRUE	reported	55091	SD	6	43280028				0.000494552	55091	46.7305	1	TRUE	lotta_Ile_Fasting_Insulin		4.78023e-05	89360	TRUE	0.00466	FALSE	Isoleucine	Fasting insulin	Cardiometabolic trait
rs7298123	T	C	T	C	-0.0397638	-0.00383738	0.8	0.6939	FALSE	FALSE	FALSE	12	56860073	0.00913662	0.67	92593			TRUE	reported	SD	1.595e-10	0.00621699	lotta	Ile	TRUE	reported	80811	SD	12	56860073				0.000505971	80811	46.7305	1	TRUE	lotta_Ile_Fasting_Insulin		6.25547e-06	92593	TRUE	3.2706e-05	FALSE	Isoleucine	Fasting insulin	Cardiometabolic trait
rs10085935	T	C	T	C	-0.089577	-0.000858842	0.3752	0.3735	FALSE	FALSE	FALSE	8	39806267	0.00603017	0.89	50458			TRUE	reported	SD	3.36434e-27	0.00829263	lotta	Kynurenine	TRUE	reported	30899	SD	8	39806267				0.00376207	30899	78.0204	1	TRUE	lotta_Kynurenine_Fasting_Insulin		3.45198e-07	50458	TRUE	3.76874e-17	FALSE	Kynurenine	Fasting insulin	Cardiometabolic trait
rs12504293	A	G	A	G	0.0530833	0.00456831	0.2937	0.2861	FALSE	FALSE	FALSE	4	137689350	0.00931935	0.630001	95702			TRUE	reported	SD	1.54e-07	0.010115	lotta	Kynurenine	TRUE	reported	23531	SD	4	137689350				0.00116907	23531	78.0204	1	TRUE	lotta_Kynurenine_Fasting_Insulin		8.52504e-06	95702	TRUE	1.71342e-05	FALSE	Kynurenine	Fasting insulin	Cardiometabolic trait
rs13128937	A	T	A	T	-0.0425228	-0.00877115	0.3105	0.3045	FALSE	TRUE	FALSE	4	45961113	0.00603017	0.14	65359			TRUE	reported	SD	9.94008e-07	0.00869054	lotta	Kynurenine	TRUE	reported	30899	SD	4	45961113				0.000774229	30899	78.0204	1	TRUE	lotta_Kynurenine_Fasting_Insulin		3.25857e-05	65359	TRUE	0.00135344	FALSE	Kynurenine	Fasting insulin	Cardiometabolic trait
rs1360976	A	C	A	C	-0.0564316	0.00365465	0.2206	0.1847	FALSE	FALSE	FALSE	13	102994263	0.0111467	0.74	89672			TRUE	reported	SD	3.804e-07	0.0111108	lotta	Kynurenine	TRUE	reported	23531	SD	13	102994263				0.00109507	23531	78.0204	1	TRUE	lotta_Kynurenine_Fasting_Insulin		4.02259e-06	89672	TRUE	2.18076e-05	FALSE	Kynurenine	Fasting insulin	Cardiometabolic trait
rs3755907	A	G	A	G	-0.0723306	0.0201006	0.0979	0.1051	FALSE	FALSE	FALSE	4	156821875	0.00877115	0.0290001	62092			TRUE	reported	SD	8.98607e-08	0.0135299	lotta	Kynurenine	TRUE	reported	30899	SD	4	156821875				0.000924084	30899	78.0204	1	TRUE	lotta_Kynurenine_Fasting_Insulin		7.6002e-05	62092	TRUE	0.00183707	FALSE	Kynurenine	Fasting insulin	Cardiometabolic trait
rs3812036	T	C	T	C	0.0573139	0.00274099	0.2466	0.2568	FALSE	FALSE	FALSE	5	176813404	0.00657837	0.68	65359			TRUE	reported	SD	7.99006e-10	0.00932692	lotta	Kynurenine	TRUE	reported	30899	SD	5	176813404				0.00122059	30899	78.0204	1	TRUE	lotta_Kynurenine_Fasting_Insulin		2.86778e-06	65359	TRUE	1.45699e-06	FALSE	Kynurenine	Fasting insulin	Cardiometabolic trait
rs4843718	A	G	A	G	0.204258	0.000383738	0.2491	0.2451	FALSE	FALSE	FALSE	16	87878476	0.00639563	0.95	61351			TRUE	reported	SD	1.46893e-108	0.00922824	lotta	Kynurenine	TRUE	reported	30899	SD	16	87878476				0.0156079	30899	78.0204	1	TRUE	lotta_Kynurenine_Fasting_Insulin		5.44919e-08	61351	TRUE	3.415e-72	FALSE	Kynurenine	Fasting insulin	Cardiometabolic trait
rs4899645	G	T	G	T	-0.0516606	0.00858842	0.2724	0.1781	FALSE	FALSE	FALSE	14	77698912	0.0111467	0.44	91238			TRUE	reported	SD	5.98605e-07	0.0103487	lotta	Kynurenine	TRUE	reported	23531	SD	14	77698912				0.00105791	23531	78.0204	1	TRUE	lotta_Kynurenine_Fasting_Insulin		2.15943e-05	91238	TRUE	0.00013654	FALSE	Kynurenine	Fasting insulin	Cardiometabolic trait
rs62070088	T	G	T	G	-0.0520118	-0.00511651	0.2759	0.7637	FALSE	FALSE	FALSE	17	70044915	0.00657837	0.44	62056			TRUE	reported	SD	4.52304e-07	0.0103075	lotta	Kynurenine	TRUE	reported	23531	SD	17	70044915				0.0010809	23531	78.0204	1	TRUE	lotta_Kynurenine_Fasting_Insulin		9.44853e-06	62056	TRUE	9.85177e-05	FALSE	Kynurenine	Fasting insulin	Cardiometabolic trait
rs653178	T	C	T	C	-0.113764	-0.00712656	0.5208	0.5327	FALSE	FALSE	FALSE	12	112007756	0.00456831	0.12	96440			TRUE	reported	SD	1.32709e-45	0.00802623	lotta	Kynurenine	TRUE	reported	30899	SD	12	112007756				0.00645993	30899	78.0204	1	TRUE	lotta_Kynurenine_Fasting_Insulin		2.52853e-05	96440	TRUE	7.20995e-31	FALSE	Kynurenine	Fasting insulin	Cardiometabolic trait
rs6540080	A	G	A	G	-0.0818677	-6.39563e-05	0.2892	0.2868	FALSE	FALSE	FALSE	16	87818569	0.00694383	0.99	56202			TRUE	reported	SD	2.4598e-20	0.00886014	lotta	Kynurenine	TRUE	reported	30899	SD	16	87818569				0.0027555	30899	78.0204	1	TRUE	lotta_Kynurenine_Fasting_Insulin		1.67335e-09	56202	TRUE	1.23691e-13	FALSE	Kynurenine	Fasting insulin	Cardiometabolic trait
rs7705189	G	A	G	A	0.0459163	-0.00328918	0.4716	0.4728	FALSE	FALSE	FALSE	5	131623358	0.0056647	0.55	65354			TRUE	reported	SD	1.18899e-08	0.00805408	lotta	Kynurenine	TRUE	reported	30899	SD	5	131623358				0.00105075	30899	78.0204	1	TRUE	lotta_Kynurenine_Fasting_Insulin		5.39334e-06	65354	TRUE	1.29908e-05	FALSE	Kynurenine	Fasting insulin	Cardiometabolic trait
rs10762827	G	C	G	C	-0.0265477	-0.00201006	0.5806	0.5808	FALSE	TRUE	FALSE	10	80762481	0.0056647	0.73	65318			TRUE	reported	SD	5.19003e-08	0.00487561	lotta	Leu	TRUE	reported	86349	SD	10	80762481				0.000343233	86349	45.636	1	TRUE	lotta_Leu_Fasting_Insulin		1.96741e-06	65318	TRUE	0.000958156	FALSE	Leucine	Fasting insulin	Cardiometabolic trait
rs11183620	G	A	G	A	-0.0265713	0.00913662	0.5519	0.5501	FALSE	FALSE	FALSE	12	47212370	0.00548197	0.0899995	65359			TRUE	reported	SD	5.92298e-08	0.00490156	lotta	Leu	TRUE	reported	84123	SD	12	47212370				0.000349213	84123	45.636	1	TRUE	lotta_Leu_Fasting_Insulin		4.13199e-05	65359	TRUE	0.0186985	FALSE	Leucine	Fasting insulin	Cardiometabolic trait
rs11682879	T	C	T	C	0.0336315	-0.000548197	0.1574	0.9295	FALSE	FALSE	FALSE	2	240045761	0.0182732	0.98	75641			TRUE	reported	SD	8.53395e-07	0.00683151	lotta	Leu	TRUE	reported	80757	SD	2	240045761				0.000300019	80757	45.636	1	TRUE	lotta_Leu_Fasting_Insulin		3.9386e-08	75641	TRUE	0.000713813	FALSE	Leucine	Fasting insulin	Cardiometabolic trait
rs12021720	C	T	C	T	-0.0461371	-0.0144359	0.9122	0.9066	FALSE	FALSE	FALSE	1	100672060	0.00950208	0.13	62086			TRUE	reported	SD	5.74606e-08	0.00850139	lotta	Leu	TRUE	reported	86349	SD	1	100672060				0.000340969	86349	45.636	1	TRUE	lotta_Leu_Fasting_Insulin		3.52923e-05	62086	TRUE	0.0172854	FALSE	Leucine	Fasting insulin	Cardiometabolic trait
rs12149660	A	G	A	G	-0.076408	0.0173596	0.1156	0.116	FALSE	FALSE	FALSE	16	70309237	0.00840569	0.0369999	65359			TRUE	reported	SD	1.15611e-23	0.00762022	lotta	Leu	TRUE	reported	84122	SD	16	70309237				0.00119375	84122	45.636	1	TRUE	lotta_Leu_Fasting_Insulin		6.18044e-05	65359	TRUE	3.03796e-07	FALSE	Leucine	Fasting insulin	Cardiometabolic trait
rs1260326	C	T	C	T	-0.0468792	0.0328918	0.612	0.5992	FALSE	FALSE	FALSE	2	27730940	0.00529924	4.20001e-10	71485			TRUE	reported	SD	6.9215e-21	0.00500045	lotta	Leu	TRUE	reported	84123	SD	2	27730940				0.00104369	84123	45.636	1	TRUE	lotta_Leu_Fasting_Insulin		0.000519643	71485	TRUE	0.0613407	FALSE	Leucine	Fasting insulin	Cardiometabolic trait
rs2127864	G	A	G	A	-0.0490389	-0.00968482	0.1885	0.247	FALSE	FALSE	FALSE	4	89147993	0.00986755	0.32	91588			TRUE	reported	SD	1.24509e-14	0.0063596	lotta	Leu	TRUE	reported	80759	SD	4	89147993				0.000735718	80759	45.636	1	TRUE	lotta_Leu_Fasting_Insulin		3.48903e-05	91588	TRUE	1.0989e-05	FALSE	Leucine	Fasting insulin	Cardiometabolic trait
rs2236493	C	T	C	T	0.0294634	0.000767476	0.2065	0.213	FALSE	FALSE	FALSE	14	102695693	0.00657837	0.91	65328			TRUE	reported	SD	7.16193e-07	0.00594379	lotta	Leu	TRUE	reported	86348	SD	14	102695693				0.000284487	86348	45.636	1	TRUE	lotta_Leu_Fasting_Insulin		1.97476e-07	65328	TRUE	0.00153872	FALSE	Leucine	Fasting insulin	Cardiometabolic trait
rs2422358	T	A	T	A	0.0258331	-0.00603017	0.4429	0.4002	FALSE	TRUE	TRUE	2	65231806	0.00968482	0.53	75422			TRUE	reported	SD	2.49597e-07	0.00500836	lotta	Leu	TRUE	reported	80760	SD	2	65231806				0.000329323	80760	45.636	1	TRUE	lotta_Leu_Fasting_Insulin		1.74571e-05	75422	TRUE	0.00579777	FALSE	Leucine	Fasting insulin	Cardiometabolic trait
rs2488071	G	A	G	A	0.0262572	-0.00475104	0.5347	0.5305	FALSE	FALSE	FALSE	10	94499577	0.0062129	0.43	50030			TRUE	reported	SD	7.72698e-08	0.00488688	lotta	Leu	TRUE	reported	84123	SD	10	94499577				0.00034306	84123	45.636	1	TRUE	lotta_Leu_Fasting_Insulin		1.12442e-05	50030	TRUE	0.0072096	FALSE	Leucine	Fasting insulin	Cardiometabolic trait
rs261334	C	G	C	G	0.0412206	0.00804022	0.7892	0.7846	FALSE	TRUE	FALSE	15	58726744	0.0067611	0.24	65359			TRUE	reported	SD	2.76121e-12	0.00589793	lotta	Leu	TRUE	reported	86351	SD	15	58726744				0.000565349	86351	45.636	1	TRUE	lotta_Leu_Fasting_Insulin		2.18504e-05	65359	TRUE	0.000228498	FALSE	Leucine	Fasting insulin	Cardiometabolic trait
rs2638314	A	T	A	T	0.0338859	0.00712656	0.1808	0.1286	FALSE	TRUE	FALSE	12	56866334	0.0124258	0.56	97189			TRUE	reported	SD	1.59001e-07	0.0064643	lotta	Leu	TRUE	reported	80759	SD	12	56866334				0.000340139	80759	45.636	1	TRUE	lotta_Leu_Fasting_Insulin		1.13828e-05	97189	TRUE	0.00155001	FALSE	Leucine	Fasting insulin	Cardiometabolic trait
rs35194512	C	A	C	A	0.0366524	0.00712656	0.313	0.2979	FALSE	FALSE	FALSE	1	63048277	0.0140704	0.61	12534			TRUE	reported	SD	1.67598e-08	0.0064952	lotta	Leu	TRUE	reported	55085	SD	1	63048277				0.000577745	55085	45.636	1	TRUE	lotta_Leu_Fasting_Insulin		2.12451e-05	12534	TRUE	0.0496081	FALSE	Leucine	Fasting insulin	Cardiometabolic trait
rs4253272	T	C	T	C	0.0318909	0.00529924	0.5088	0.5757	FALSE	FALSE	FALSE	4	187163614	0.00858842	0.54	93930			TRUE	reported	SD	1.46501e-10	0.00497595	lotta	Leu	TRUE	reported	80759	SD	4	187163614				0.000508357	80759	45.636	1	TRUE	lotta_Leu_Fasting_Insulin		1.37191e-05	93930	TRUE	8.59132e-05	FALSE	Leucine	Fasting insulin	Cardiometabolic trait
rs493841	T	C	T	C	0.0279777	0.0127913	0.5252	0.6502	FALSE	FALSE	FALSE	19	49301877	0.00913662	0.16	89472			TRUE	reported	SD	1.95601e-08	0.00498178	lotta	Leu	TRUE	reported	80760	SD	19	49301877				0.000390382	80760	45.636	1	TRUE	lotta_Leu_Fasting_Insulin		7.44262e-05	89472	TRUE	0.0218067	FALSE	Leucine	Fasting insulin	Cardiometabolic trait
rs6458331	C	T	C	T	-0.0362331	-0.00986755	0.2808	0.4327	FALSE	FALSE	FALSE	6	43280028	0.00877115	0.26	89360			TRUE	reported	SD	6.45298e-08	0.00670239	lotta	Leu	TRUE	reported	55085	SD	6	43280028				0.000530259	55085	45.636	1	TRUE	lotta_Leu_Fasting_Insulin		4.78023e-05	89360	TRUE	0.00292762	FALSE	Leucine	Fasting insulin	Cardiometabolic trait
rs7170131	A	G	A	G	0.024496	0.00237552	0.4176	0.367	FALSE	FALSE	FALSE	15	26128474	0.00694383	0.74	58084			TRUE	reported	SD	5.13902e-07	0.0048787	lotta	Leu	TRUE	reported	86348	SD	15	26128474				0.000291879	86348	45.636	1	TRUE	lotta_Leu_Fasting_Insulin		2.62191e-06	58084	TRUE	0.00394978	FALSE	Leucine	Fasting insulin	Cardiometabolic trait
rs74590832	G	T	G	T	0.039219	-0.00347192	0.1192	0.2646	FALSE	FALSE	FALSE	7	45716903	0.00968482	0.719999	90219			TRUE	reported	SD	3.25499e-07	0.00767795	lotta	Leu	TRUE	reported	80758	SD	7	45716903				0.000322981	80758	45.636	1	TRUE	lotta_Leu_Fasting_Insulin		4.69119e-06	90219	TRUE	0.00110192	FALSE	Leucine	Fasting insulin	Cardiometabolic trait
rs7678928	T	C	T	C	0.0716291	-0.00511651	0.4539	0.4638	FALSE	FALSE	FALSE	4	89222827	0.00548197	0.35	65357			TRUE	reported	SD	8.24518e-50	0.00482708	lotta	Leu	TRUE	reported	86350	SD	4	89222827				0.00254356	86350	45.636	1	TRUE	lotta_Leu_Fasting_Insulin		1.30207e-05	65357	TRUE	1.57446e-19	FALSE	Leucine	Fasting insulin	Cardiometabolic trait
rs964184	C	G	C	G	0.0490425	-0.000219279	0.8658	0.8595	FALSE	TRUE	FALSE	11	116648917	0.00785749	0.98	62092			TRUE	reported	SD	3.68638e-12	0.00705748	lotta	Leu	TRUE	reported	86349	SD	11	116648917				0.000558914	86349	45.636	1	TRUE	lotta_Leu_Fasting_Insulin		1.1613e-08	62092	TRUE	7.7014e-06	FALSE	Leucine	Fasting insulin	Cardiometabolic trait
rs12208357	T	C	T	C	0.121737	0.00456831	0.0777	0.068	FALSE	FALSE	FALSE	6	160543148	0.0180905	0.8	24641			TRUE	reported	SD	1.28e-07	0.0230476	lotta	Serotonin	TRUE	reported	13107	SD	6	160543148				0.00212407	13107	29.7356	1	TRUE	lotta_Serotonin_Fasting_Insulin		2.64525e-06	24641	TRUE	3.86822e-05	FALSE	Serotonin	Fasting insulin	Cardiometabolic trait
rs17092104	C	G	C	G	-0.0933586	0.010233	0.0997	0.1236	FALSE	TRUE	FALSE	8	20005554	0.00749203	0.17	100912			TRUE	reported	SD	5.28105e-08	0.0171552	lotta	Serotonin	TRUE	reported	18898	SD	8	20005554				0.00156466	18898	29.7356	1	TRUE	lotta_Serotonin_Fasting_Insulin		2.26859e-05	100912	TRUE	1.12377e-05	FALSE	Serotonin	Fasting insulin	Cardiometabolic trait
rs2343592	G	A	G	A	-0.06854	-0.0127913	0.2607	0.24	FALSE	FALSE	FALSE	8	106572270	0.00657837	0.0490004	65359			TRUE	reported	SD	2.1e-07	0.0132062	lotta	Serotonin	TRUE	reported	14848	SD	8	106572270				0.00181084	14848	29.7356	1	TRUE	lotta_Serotonin_Fasting_Insulin		5.96876e-05	65359	TRUE	0.000126347	FALSE	Serotonin	Fasting insulin	Cardiometabolic trait
rs6484437	G	A	G	A	0.0551771	0.00657837	0.6901	0.676	FALSE	FALSE	FALSE	11	10667275	0.00603017	0.27	62092			TRUE	reported	SD	6.92102e-07	0.0111155	lotta	Serotonin	TRUE	reported	18898	SD	11	10667275				0.00130221	18898	29.7356	1	TRUE	lotta_Serotonin_Fasting_Insulin		1.89565e-05	62092	TRUE	0.000132821	FALSE	Serotonin	Fasting insulin	Cardiometabolic trait
rs11142402	T	G	T	G	0.0267704	0.0062129	0.4261	0.4181	FALSE	FALSE	FALSE	9	73021070	0.00548197	0.26	65359			TRUE	reported	SD	6.37793e-08	0.00495015	lotta	Val	TRUE	reported	83413	SD	9	73021070				0.0003505	83413	66.0074	1	TRUE	lotta_Val_Fasting_Insulin		1.87822e-05	65359	TRUE	0.00587633	FALSE	Valine	Fasting insulin	Cardiometabolic trait
rs12149660	A	G	A	G	-0.0726091	0.0173596	0.1155	0.116	FALSE	FALSE	FALSE	16	70309237	0.00840569	0.0369999	65359			TRUE	reported	SD	2.43893e-21	0.00765596	lotta	Val	TRUE	reported	83411	SD	16	70309237				0.00107719	83411	66.0074	1	TRUE	lotta_Val_Fasting_Insulin		6.18044e-05	65359	TRUE	1.75306e-06	FALSE	Valine	Fasting insulin	Cardiometabolic trait
rs12466705	A	G	A	G	0.0309266	-0.000840569	0.2531	0.265	FALSE	FALSE	FALSE	2	211423777	0.00603017	0.89	65359			TRUE	reported	SD	2.60699e-08	0.00555633	lotta	Val	TRUE	reported	85641	SD	2	211423777				0.000361617	85641	66.0074	1	TRUE	lotta_Val_Fasting_Insulin		2.75239e-07	65359	TRUE	0.000369993	FALSE	Valine	Fasting insulin	Cardiometabolic trait
rs2127864	G	A	G	A	-0.0603886	-0.00968482	0.1887	0.247	FALSE	FALSE	FALSE	4	89147993	0.00986755	0.32	91588			TRUE	reported	SD	3.11602e-21	0.00638424	lotta	Val	TRUE	reported	80041	SD	4	89147993				0.00111659	80041	66.0074	1	TRUE	lotta_Val_Fasting_Insulin		3.48903e-05	91588	TRUE	1.28765e-08	FALSE	Valine	Fasting insulin	Cardiometabolic trait
rs222847	A	T	A	T	-0.0598529	-0.0292372	0.0545	0.0626	FALSE	TRUE	FALSE	17	7185417	0.0149841	0.0479999	46029			TRUE	reported	SD	1.86599e-08	0.0106424	lotta	Val	TRUE	reported	85639	SD	17	7185417				0.000369197	85639	66.0074	1	TRUE	lotta_Val_Fasting_Insulin		0.000100323	46029	TRUE	0.111415	FALSE	Valine	Fasting insulin	Cardiometabolic trait
rs2422358	T	A	T	A	0.0674903	-0.00603017	0.4431	0.4002	FALSE	TRUE	TRUE	2	65231806	0.00968482	0.53	75422			TRUE	reported	SD	4.10488e-41	0.00502572	lotta	Val	TRUE	reported	80042	SD	2	65231806				0.00224798	80042	66.0074	1	TRUE	lotta_Val_Fasting_Insulin		1.74571e-05	75422	TRUE	1.5077e-17	FALSE	Valine	Fasting insulin	Cardiometabolic trait
rs261334	C	G	C	G	0.0307997	0.00804022	0.7893	0.7846	FALSE	TRUE	FALSE	15	58726744	0.0067611	0.24	65359			TRUE	reported	SD	2.00701e-07	0.00592417	lotta	Val	TRUE	reported	85639	SD	15	58726744				0.000315522	85639	66.0074	1	TRUE	lotta_Val_Fasting_Insulin		2.18504e-05	65359	TRUE	0.011727	FALSE	Valine	Fasting insulin	Cardiometabolic trait
rs2638314	A	T	A	T	0.0406124	0.00712656	0.1808	0.1286	FALSE	TRUE	FALSE	12	56866334	0.0124258	0.56	97189			TRUE	reported	SD	3.98602e-10	0.00649279	lotta	Val	TRUE	reported	80040	SD	12	56866334				0.00048858	80040	66.0074	1	TRUE	lotta_Val_Fasting_Insulin		1.13828e-05	97189	TRUE	8.68317e-05	FALSE	Valine	Fasting insulin	Cardiometabolic trait
rs35194512	C	A	C	A	0.0345527	0.00712656	0.3129	0.2979	FALSE	FALSE	FALSE	1	63048277	0.0140704	0.61	12534			TRUE	reported	SD	1.322e-07	0.00654903	lotta	Val	TRUE	reported	54196	SD	1	63048277				0.000513357	54196	66.0074	1	TRUE	lotta_Val_Fasting_Insulin		2.12451e-05	12534	TRUE	0.0685824	FALSE	Valine	Fasting insulin	Cardiometabolic trait
rs429358	C	T	C	T	-0.0359445	-0.0347192	0.1579	0.1506	FALSE	FALSE	FALSE	19	45411941	0.0122431	0.0051	86263			TRUE	reported	SD	1.56498e-07	0.00685309	lotta	Val	TRUE	reported	80039	SD	19	45411941				0.00034359	80039	66.0074	1	TRUE	lotta_Val_Fasting_Insulin		0.000308395	86263	TRUE	0.842475	TRUE	Valine	Fasting insulin	Cardiometabolic trait
rs4801776	T	C	T	C	-0.0589762	-0.000603017	0.2609	0.1617	FALSE	FALSE	FALSE	19	49304215	0.0126085	0.96	77103			TRUE	reported	SD	1.56315e-24	0.00576897	lotta	Val	TRUE	reported	77806	SD	19	49304215				0.00134141	77806	66.0074	1	TRUE	lotta_Val_Fasting_Insulin		9.85822e-08	77103	TRUE	8.75443e-13	FALSE	Valine	Fasting insulin	Cardiometabolic trait
rs4904882	T	C	T	C	0.0431328	0.00383738	0.9055	0.7568	FALSE	FALSE	FALSE	14	92836128	0.00986755	0.69	94066			TRUE	reported	SD	4.42996e-07	0.00854284	lotta	Val	TRUE	reported	80040	SD	14	92836128				0.000318395	80040	66.0074	1	TRUE	lotta_Val_Fasting_Insulin		5.42056e-06	94066	TRUE	0.00125185	FALSE	Valine	Fasting insulin	Cardiometabolic trait
rs646123	A	G	A	G	-0.0299532	0.00420284	0.2707	0.2691	FALSE	FALSE	FALSE	17	40720632	0.00603017	0.49	65359			TRUE	reported	SD	3.60296e-08	0.00543713	lotta	Val	TRUE	reported	85641	SD	17	40720632				0.000354251	85641	66.0074	1	TRUE	lotta_Val_Fasting_Insulin		6.94844e-06	65359	TRUE	0.00182939	FALSE	Valine	Fasting insulin	Cardiometabolic trait
rs6480615	A	C	A	C	-0.0257341	-0.00840569	0.3597	0.3488	FALSE	FALSE	FALSE	10	74057642	0.00584744	0.14	65359			TRUE	reported	SD	3.18302e-07	0.00503406	lotta	Val	TRUE	reported	85640	SD	10	74057642				0.000305051	85640	66.0074	1	TRUE	lotta_Val_Fasting_Insulin		3.20972e-05	65359	TRUE	0.0230735	FALSE	Valine	Fasting insulin	Cardiometabolic trait
rs72998459	T	C	T	C	0.0476866	-0.0133395	0.0729	0.9621	FALSE	FALSE	FALSE	2	240547189	0.0233897	0.57	83130			TRUE	reported	SD	7.03008e-07	0.00961229	lotta	Val	TRUE	reported	80044	SD	2	240547189				0.000307381	80044	66.0074	1	TRUE	lotta_Val_Fasting_Insulin		1.29768e-05	83130	TRUE	0.00490372	FALSE	Valine	Fasting insulin	Cardiometabolic trait
rs731826	G	T	G	T	-0.0282797	0.0067611	0.4027	0.4152	FALSE	FALSE	FALSE	19	50380858	0.00548197	0.22	65276			TRUE	reported	SD	1.46299e-08	0.00499111	lotta	Val	TRUE	reported	83413	SD	19	50380858				0.000384728	83413	66.0074	1	TRUE	lotta_Val_Fasting_Insulin		2.21988e-05	65276	TRUE	0.00434097	FALSE	Valine	Fasting insulin	Cardiometabolic trait
rs7678928	T	C	T	C	0.0947935	-0.00511651	0.4538	0.4638	FALSE	FALSE	FALSE	4	89222827	0.00548197	0.35	65357			TRUE	reported	SD	2.51189e-85	0.00484258	lotta	Val	TRUE	reported	85637	SD	4	89222827				0.00445454	85637	66.0074	1	TRUE	lotta_Val_Fasting_Insulin		1.30207e-05	65357	TRUE	4.27522e-34	FALSE	Valine	Fasting insulin	Cardiometabolic trait
rs780093	C	T	C	T	-0.0301125	0.0365465	0.6201	0.6034	FALSE	FALSE	FALSE	2	27742603	0.00456831	4.00037e-15	95862			TRUE	reported	SD	1.45101e-09	0.00497727	lotta	Val	TRUE	reported	85639	SD	2	27742603				0.000427223	85639	66.0074	1	TRUE	lotta_Val_Fasting_Insulin		0.000639263	95862	FALSE	0.326173	FALSE	Valine	Fasting insulin	Cardiometabolic trait
rs9296413	T	C	T	C	0.0264806	0.00328918	0.6107	0.5679	FALSE	FALSE	FALSE	6	43280941	0.00822296	0.69	98564			TRUE	reported	SD	2.38002e-07	0.00512495	lotta	Val	TRUE	reported	80045	SD	6	43280941				0.000333425	80045	66.0074	1	TRUE	lotta_Val_Fasting_Insulin		5.3096e-06	98564	TRUE	0.000797097	FALSE	Valine	Fasting insulin	Cardiometabolic trait
rs964184	C	G	C	G	0.0713264	-0.000219279	0.8658	0.8595	FALSE	TRUE	FALSE	11	116648917	0.00785749	0.98	62092			TRUE	reported	SD	7.68422e-24	0.00708447	lotta	Val	TRUE	reported	85639	SD	11	116648917				0.00118223	85639	66.0074	1	TRUE	lotta_Val_Fasting_Insulin		1.1613e-08	62092	TRUE	7.75383e-11	FALSE	Valine	Fasting insulin	Cardiometabolic trait
rs10212294	G	T	G	T	0.246579	0.0101	0.851332	0.8809	FALSE	FALSE	FALSE	3	85668496	0.0068	0.1353	807553	246363	561190	TRUE	reported	log odds	2.15635e-06	0.0520408	framingham	indole	TRUE	reported	2076	SD	3	85668496	SD			0.0153907	2076	45.8462	1	TRUE	framingham_indole_3_propionate_Howard_Depression	0.1	3.25825e-06	342408	TRUE	2.42395e-08	FALSE	Indole-3-propionate	Depression	Disease
rs12699655	G	T	G	T	-0.207565	0.0009	0.45103	0.4787	FALSE	FALSE	FALSE	7	14730795	0.0043	0.8342	807553	246363	561190	TRUE	reported	log odds	3.05559e-08	0.0374786	framingham	indole	TRUE	reported	2076	SD	7	14730795	SD			0.021335	2076	45.8462	1	TRUE	framingham_indole_3_propionate_Howard_Depression	0.1	6.14404e-08	342408	TRUE	2.6137e-11	FALSE	Indole-3-propionate	Depression	Disease
rs1460100	T	C	T	C	-0.239113	0.0042	0.171118	0.1794	FALSE	FALSE	FALSE	5	168076506	0.0056	0.4496	807553	246363	561190	TRUE	reported	log odds	2.02794e-06	0.050333	framingham	indole	TRUE	reported	2076	SD	5	168076506	SD			0.016219	2076	45.8462	1	TRUE	framingham_indole_3_propionate_Howard_Depression	0.1	7.88921e-07	342408	TRUE	7.82317e-09	FALSE	Indole-3-propionate	Depression	Disease
rs236164	T	C	T	C	-0.227495	-0.0014	0.158091	0.1569	FALSE	FALSE	FALSE	20	5917428	0.0059	0.8131	807553	246363	561190	TRUE	reported	log odds	8.1648e-06	0.0509985	framingham	indole	TRUE	reported	2076	SD	20	5917428	SD			0.0137767	2076	45.8462	1	TRUE	framingham_indole_3_propionate_Howard_Depression	0.1	7.88252e-08	342408	TRUE	9.30001e-08	FALSE	Indole-3-propionate	Depression	Disease
rs2725571	T	C	T	C	0.167469	0.0037	0.451316	0.4368	FALSE	FALSE	FALSE	15	54129428	0.0043	0.3875	807553	246363	561190	TRUE	reported	log odds	6.68474e-06	0.0371864	framingham	indole	TRUE	reported	2076	SD	15	54129428	SD			0.0138899	2076	45.8462	1	TRUE	framingham_indole_3_propionate_Howard_Depression	0.1	1.02359e-06	342408	TRUE	9.88263e-08	FALSE	Indole-3-propionate	Depression	Disease
rs2898455	C	T	C	T	-0.236758	0.0018	0.808591	0.7959	FALSE	FALSE	FALSE	8	17987012	0.0053	0.7403	807553	246363	561190	TRUE	reported	log odds	3.25459e-06	0.0508713	framingham	indole	TRUE	reported	2076	SD	8	17987012	SD			0.0173513	2076	45.8462	1	TRUE	framingham_indole_3_propionate_Howard_Depression	0.1	1.60016e-07	342408	TRUE	2.02057e-09	FALSE	Indole-3-propionate	Depression	Disease
rs602825	C	G	C	G	0.200341	0.0074	0.216666	0.212	FALSE	TRUE	FALSE	1	112380136	0.0053	0.1583	807553	246363	561190	TRUE	reported	log odds	8.33501e-06	0.0449559	framingham	indole	TRUE	reported	2076	SD	1	112380136	SD			0.0136241	2076	45.8462	1	TRUE	framingham_indole_3_propionate_Howard_Depression	0.1	2.77821e-06	342408	TRUE	1.54615e-07	FALSE	Indole-3-propionate	Depression	Disease
rs6487322	A	G	A	G	-0.193519	-0.0073	0.64444	0.6243	FALSE	FALSE	FALSE	12	23173646	0.0045	0.1035	807553	246363	561190	TRUE	reported	log odds	8.36056e-06	0.0434313	framingham	indole	TRUE	reported	2076	SD	12	23173646	SD			0.0171621	2076	45.8462	1	TRUE	framingham_indole_3_propionate_Howard_Depression	0.1	3.79785e-06	342408	TRUE	3.80191e-09	FALSE	Indole-3-propionate	Depression	Disease
rs6987588	T	C	T	C	-0.16503	0.0045	0.518898	0.5022	FALSE	FALSE	FALSE	8	130572304	0.0043	0.2918	807553	246363	561190	TRUE	reported	log odds	8.19208e-06	0.0370014	framingham	indole	TRUE	reported	2076	SD	8	130572304	SD			0.013598	2076	45.8462	1	TRUE	framingham_indole_3_propionate_Howard_Depression	0.1	1.53879e-06	342408	TRUE	1.43132e-07	FALSE	Indole-3-propionate	Depression	Disease
rs7601397	G	A	G	A	0.354182	-0.0005	0.119952	0.1334	FALSE	FALSE	FALSE	2	15722380	0.0067	0.9415	807553	246363	561190	TRUE	reported	log odds	6.16737e-06	0.0783489	framingham	indole	TRUE	reported	2076	SD	2	15722380	SD			0.0264848	2076	45.8462	1	TRUE	framingham_indole_3_propionate_Howard_Depression	0.1	8.78555e-09	342408	TRUE	9.37993e-14	FALSE	Indole-3-propionate	Depression	Disease
rs868179	T	C	T	C	-0.382001	0.0033	0.0879569	0.0936	FALSE	FALSE	FALSE	2	177549497	0.0076	0.667699	807553	246363	561190	TRUE	reported	log odds	7.2613e-07	0.0771058	framingham	indole	TRUE	reported	2076	SD	2	177549497	SD			0.0234123	2076	45.8462	1	TRUE	framingham_indole_3_propionate_Howard_Depression	0.1	2.80676e-07	342408	TRUE	3.02525e-12	FALSE	Indole-3-propionate	Depression	Disease
rs964546	C	T	C	T	0.249921	0.0046	0.142329	0.1433	FALSE	FALSE	FALSE	7	134308254	0.0062	0.4605	807553	246363	561190	TRUE	reported	log odds	8.16127e-06	0.0560246	framingham	indole	TRUE	reported	2076	SD	7	134308254	SD			0.0152493	2076	45.8462	1	TRUE	framingham_indole_3_propionate_Howard_Depression	0.1	7.89077e-07	342408	TRUE	2.21998e-08	FALSE	Indole-3-propionate	Depression	Disease
rs9656919	T	C	T	C	-0.535372	-0.019	0.0301007	0.0175	FALSE	FALSE	FALSE	8	118450822	0.0167	0.2572	807553	246363	561190	TRUE	reported	log odds	8.10296e-06	0.119973	framingham	indole	TRUE	reported	2076	SD	8	118450822	SD			0.0167357	2076	45.8462	1	TRUE	framingham_indole_3_propionate_Howard_Depression	0.1	1.89375e-06	342408	TRUE	5.12783e-09	FALSE	Indole-3-propionate	Depression	Disease
rs12221306	A	T	A	T	0.157561	0.0019	0.613039	0.6386	FALSE	TRUE	FALSE	10	17001338	0.0046	0.676	807553	246363	561190	TRUE	reported	log odds	5.04189e-06	0.0345298	framingham	trimethylamine	TRUE	reported	2076	SD	10	17001338	SD			0.0117782	2076	332.203	1	TRUE	framingham_trimethylamine_N_oxide_Howard_Depression	0.1	2.53275e-07	342408	TRUE	8.52143e-07	FALSE	Trimethylamine N-oxide (TMAO)	Depression	Disease
rs13236413	T	C	T	C	0.408223	0.0076	0.0900774	0.101	FALSE	FALSE	FALSE	7	156871065	0.0072	0.2902	807553	246363	561190	TRUE	reported	log odds	2.23419e-06	0.0862869	framingham	trimethylamine	TRUE	reported	2076	SD	7	156871065	SD			0.0273178	2076	332.203	1	TRUE	framingham_trimethylamine_N_oxide_Howard_Depression	0.1	1.59216e-06	342408	TRUE	5.70053e-14	FALSE	Trimethylamine N-oxide (TMAO)	Depression	Disease
rs16917161	A	T	A	T	0.261652	0.0013	0.0918946	0.1177	FALSE	TRUE	FALSE	8	52966057	0.0067	0.8441	807553	246363	561190	TRUE	reported	log odds	9.23354e-06	0.0590053	framingham	trimethylamine	TRUE	reported	2076	SD	8	52966057	SD			0.0114263	2076	332.203	1	TRUE	framingham_trimethylamine_N_oxide_Howard_Depression	0.1	5.3335e-08	342408	TRUE	1.17174e-06	FALSE	Trimethylamine N-oxide (TMAO)	Depression	Disease
rs17418675	C	T	C	T	0.155799	-0.0136	0.341383	0.3337	FALSE	FALSE	FALSE	2	55210605	0.0046	0.00289401	807553	246363	561190	TRUE	reported	log odds	9.10688e-06	0.0351107	framingham	trimethylamine	TRUE	reported	2076	SD	2	55210605	SD			0.0109153	2076	332.203	1	TRUE	framingham_trimethylamine_N_oxide_Howard_Depression	0.1	1.25118e-05	342408	TRUE	4.23934e-06	FALSE	Trimethylamine N-oxide (TMAO)	Depression	Disease
rs2703228	G	C	G	C	-0.216537	-0.0011	0.323034	0.3193	FALSE	TRUE	FALSE	8	5876009	0.0048	0.8199	807553	246363	561190	TRUE	reported	log odds	1.28211e-07	0.0410001	framingham	trimethylamine	TRUE	reported	2076	SD	8	5876009	SD			0.0205074	2076	332.203	1	TRUE	framingham_trimethylamine_N_oxide_Howard_Depression	0.1	7.9946e-08	342408	TRUE	6.46323e-11	FALSE	Trimethylamine N-oxide (TMAO)	Depression	Disease
rs3935570	T	G	T	G	-0.22712	-0.01	0.260675	0.2714	FALSE	FALSE	FALSE	1	19167371	0.0049	0.03857	807553	246363	561190	TRUE	reported	log odds	1.55787e-07	0.0432973	framingham	trimethylamine	TRUE	reported	2076	SD	1	19167371	SD			0.0198827	2076	332.203	1	TRUE	framingham_trimethylamine_N_oxide_Howard_Depression	0.1	6.01623e-06	342408	TRUE	2.41563e-10	FALSE	Trimethylamine N-oxide (TMAO)	Depression	Disease
rs4846884	C	A	C	A	0.210836	0.0064	0.843605	0.859	FALSE	FALSE	FALSE	1	231087075	0.0062	0.2991	807553	246363	561190	TRUE	reported	log odds	6.18612e-06	0.0466459	framingham	trimethylamine	TRUE	reported	2076	SD	1	231087075	SD			0.0117295	2076	332.203	1	TRUE	framingham_trimethylamine_N_oxide_Howard_Depression	0.1	1.50939e-06	342408	TRUE	1.06201e-06	FALSE	Trimethylamine N-oxide (TMAO)	Depression	Disease
rs7302178	G	A	G	A	0.237074	0.0072	0.16379	0.1482	FALSE	FALSE	FALSE	12	27007893	0.0061	0.237	807553	246363	561190	TRUE	reported	log odds	6.39783e-06	0.0525337	framingham	trimethylamine	TRUE	reported	2076	SD	12	27007893	SD			0.0153957	2076	332.203	1	TRUE	framingham_trimethylamine_N_oxide_Howard_Depression	0.1	1.9871e-06	342408	TRUE	2.17427e-08	FALSE	Trimethylamine N-oxide (TMAO)	Depression	Disease
rs10085798	G	A	G	A	-0.091847	0.0176	0.05252	0.031	FALSE	FALSE	FALSE	7	15618982	0.0124	0.1565	807553	246363	561190	TRUE	reported	log odds	9.77e-06	0.020756	kettunen	Ace	TRUE	reported	24745	SD	7	15618982	SD			0.000839566	24745	27.1966	1	TRUE	kettunen_Ace_Howard_Depression	0.1	2.81873e-06	342408	TRUE	3.35919e-05	FALSE	Acetate	Depression	Disease
rs11154962	A	G	A	G	-0.082406	0.0027	0.072242	0.1274	FALSE	FALSE	FALSE	6	138465341	0.0065	0.6725	807553	246363	561190	TRUE	reported	log odds	6.87e-06	0.018309	kettunen	Ace	TRUE	reported	24745	SD	6	138465341	SD			0.000910274	24745	27.1966	1	TRUE	kettunen_Ace_Howard_Depression	0.1	2.46238e-07	342408	TRUE	6.51179e-06	FALSE	Acetate	Depression	Disease
rs116701056	A	G	A	G	0.159687	-0.0062	0.021098	0.0104	FALSE	FALSE	FALSE	5	109462070	0.0216	0.772899	807553	246363	561190	TRUE	reported	log odds	1.22e-06	0.032884	kettunen	Ace	TRUE	reported	23552	SD	5	109462070	SD			0.00105329	23552	27.1966	1	TRUE	kettunen_Ace_Howard_Depression	0.1	1.20403e-07	342408	TRUE	1.86393e-06	FALSE	Acetate	Depression	Disease
rs11777030	A	G	A	G	-0.051764	0.0026	0.221552	0.2955	FALSE	FALSE	FALSE	8	50035697	0.0048	0.5892	807553	246363	561190	TRUE	reported	log odds	9.34e-06	0.011672	kettunen	Ace	TRUE	reported	24743	SD	8	50035697	SD			0.000924253	24743	27.1966	1	TRUE	kettunen_Ace_Howard_Depression	0.1	4.27673e-07	342408	TRUE	6.1837e-06	FALSE	Acetate	Depression	Disease
rs1187950	T	C	T	C	0.149131	-0.0089	0.022961	0.0374	FALSE	FALSE	FALSE	1	27234488	0.0115	0.4426	807553	246363	561190	TRUE	reported	log odds	5.62e-06	0.032824	kettunen	Ace	TRUE	reported	23550	SD	1	27234488	SD			0.000997858	23550	27.1966	1	TRUE	kettunen_Ace_Howard_Depression	0.1	8.68261e-07	342408	TRUE	5.31298e-06	FALSE	Acetate	Depression	Disease
rs12185728	T	C	T	C	-0.057475	-0.0062	0.199064	0.2254	FALSE	FALSE	FALSE	2	11296969	0.0053	0.2428	807553	246363	561190	TRUE	reported	log odds	3.76e-06	0.01242	kettunen	Ace	TRUE	reported	24742	SD	2	11296969	SD			0.00105336	24742	27.1966	1	TRUE	kettunen_Ace_Howard_Depression	0.1	2.04145e-06	342408	TRUE	2.42259e-06	FALSE	Acetate	Depression	Disease
rs12522004	A	G	A	G	0.045669	0.0141	0.334197	0.3167	FALSE	FALSE	FALSE	5	145934483	0.0046	0.00234299	807553	246363	561190	TRUE	reported	log odds	2.92e-06	0.009759	kettunen	Ace	TRUE	reported	24745	SD	5	145934483	SD			0.000928157	24745	27.1966	1	TRUE	kettunen_Ace_Howard_Depression	0.1	1.30633e-05	342408	TRUE	4.4989e-05	FALSE	Acetate	Depression	Disease
rs139709032	C	T	C	T	-0.174154	-0.0051	0.017133	0.0151	FALSE	FALSE	FALSE	7	50542547	0.0181	0.7796	807553	246363	561190	TRUE	reported	log odds	4.14e-06	0.037799	kettunen	Ace	TRUE	reported	24740	SD	7	50542547	SD			0.00102147	24740	27.1966	1	TRUE	kettunen_Ace_Howard_Depression	0.1	1.17699e-07	342408	TRUE	1.55539e-06	FALSE	Acetate	Depression	Disease
rs142619875	T	C	T	C	-0.298663	0.0177	0.009079	0.0202	FALSE	FALSE	FALSE	10	26949600	0.0167	0.2872	807553	246363	561190	TRUE	reported	log odds	5.92e-06	0.065897	kettunen	Ace	TRUE	reported	21448	SD	10	26949600	SD			0.00160498	21448	27.1966	1	TRUE	kettunen_Ace_Howard_Depression	0.1	1.87817e-06	342408	TRUE	3.80657e-08	FALSE	Acetate	Depression	Disease
rs143139872	G	A	G	A	0.216165	0.0035	0.015006	0.023	FALSE	FALSE	FALSE	20	45571571	0.015	0.8162	807553	246363	561190	TRUE	reported	log odds	2.51e-06	0.045888	kettunen	Ace	TRUE	reported	24744	SD	20	45571571	SD			0.00138134	24744	27.1966	1	TRUE	kettunen_Ace_Howard_Depression	0.1	8.36145e-08	342408	TRUE	2.09144e-08	FALSE	Acetate	Depression	Disease
rs146711790	G	A	G	A	-0.079248	0.0016	0.081428	0.0788	FALSE	FALSE	FALSE	21	35612761	0.0082	0.8463	807553	246363	561190	TRUE	reported	log odds	7.55e-06	0.017687	kettunen	Ace	TRUE	reported	24741	SD	21	35612761	SD			0.000939493	24741	27.1966	1	TRUE	kettunen_Ace_Howard_Depression	0.1	5.64705e-08	342408	TRUE	3.81845e-06	FALSE	Acetate	Depression	Disease
rs148776601	T	C	T	C	0.221651	-0.0066	0.018804	0.0253	FALSE	FALSE	FALSE	20	23941397	0.0147	0.653699	807553	246363	561190	TRUE	reported	log odds	7.06e-06	0.049312	kettunen	Ace	TRUE	reported	19223	SD	20	23941397	SD			0.00181291	19223	27.1966	1	TRUE	kettunen_Ace_Howard_Depression	0.1	3.26932e-07	342408	TRUE	1.42615e-08	FALSE	Acetate	Depression	Disease
rs17876031	G	A	G	A	0.060706	-0.0046	0.672393	0.6547	FALSE	FALSE	FALSE	5	176831119	0.0047	0.3229	807553	246363	561190	TRUE	reported	log odds	3.41e-07	0.011897	kettunen	Ace	TRUE	reported	19377	SD	5	176831119	SD			0.00162356	19377	27.1966	1	TRUE	kettunen_Ace_Howard_Depression	0.1	1.45361e-06	342408	TRUE	1.18414e-07	FALSE	Acetate	Depression	Disease
rs1889459	C	G	C	G	0.058451	0.0005	0.144281	0.1628	FALSE	TRUE	FALSE	10	5314043	0.0058	0.9264	807553	246363	561190	TRUE	reported	log odds	8.69e-06	0.013134	kettunen	Ace	TRUE	reported	24743	SD	10	5314043	SD			0.000843634	24743	27.1966	1	TRUE	kettunen_Ace_Howard_Depression	0.1	1.03566e-08	342408	TRUE	1.094e-05	FALSE	Acetate	Depression	Disease
rs2185517	T	C	T	C	0.082537	-0.0016	0.068828	0.0712	FALSE	FALSE	FALSE	14	26266466	0.0083	0.8505	807553	246363	561190	TRUE	reported	log odds	6.72e-06	0.018319	kettunen	Ace	TRUE	reported	24743	SD	14	26266466	SD			0.000873217	24743	27.1966	1	TRUE	kettunen_Ace_Howard_Depression	0.1	5.14738e-08	342408	TRUE	8.37137e-06	FALSE	Acetate	Depression	Disease
rs3913723	G	A	G	A	-0.125783	0.0071	0.033949	0.0517	FALSE	FALSE	FALSE	5	41560079	0.0097	0.4636	807553	246363	561190	TRUE	reported	log odds	2.12e-06	0.026509	kettunen	Ace	TRUE	reported	22521	SD	5	41560079	SD			0.00103777	22521	27.1966	1	TRUE	kettunen_Ace_Howard_Depression	0.1	7.5025e-07	342408	TRUE	5.1571e-06	FALSE	Acetate	Depression	Disease
rs4596437	A	G	A	G	0.075005	0.0162	0.905564	0.87	FALSE	FALSE	FALSE	5	145914633	0.0064	0.0114201	807553	246363	561190	TRUE	reported	log odds	2.55e-06	0.015933	kettunen	Ace	TRUE	reported	24746	SD	5	145914633	SD			0.000962204	24746	27.1966	1	TRUE	kettunen_Ace_Howard_Depression	0.1	9.04427e-06	342408	TRUE	2.07452e-05	FALSE	Acetate	Depression	Disease
rs4600785	T	G	T	G	0.04303	0.0023	0.377349	0.3922	FALSE	FALSE	FALSE	3	29844439	0.0044	0.609901	807553	246363	561190	TRUE	reported	log odds	5.95e-06	0.009496	kettunen	Ace	TRUE	reported	24743	SD	3	29844439	SD			0.000870083	24743	27.1966	1	TRUE	kettunen_Ace_Howard_Depression	0.1	3.83267e-07	342408	TRUE	1.14496e-05	FALSE	Acetate	Depression	Disease
rs6595557	A	G	A	G	0.042657	0.0097	0.548445	0.517	FALSE	FALSE	FALSE	5	124221582	0.0044	0.0263099	807553	246363	561190	TRUE	reported	log odds	4.24e-06	0.009268	kettunen	Ace	TRUE	reported	24743	SD	5	124221582	SD			0.000901269	24743	27.1966	1	TRUE	kettunen_Ace_Howard_Depression	0.1	7.14214e-06	342408	TRUE	3.24481e-05	FALSE	Acetate	Depression	Disease
rs6933521	C	T	C	T	-0.091667	-0.0025	0.120256	0.1516	FALSE	FALSE	FALSE	6	12042473	0.0063	0.6892	807553	246363	561190	TRUE	reported	log odds	8.1e-09	0.015885	kettunen	Ace	TRUE	reported	24742	SD	6	12042473	SD			0.00177795	24742	27.1966	1	TRUE	kettunen_Ace_Howard_Depression	0.1	2.44431e-07	342408	TRUE	2.39728e-10	FALSE	Acetate	Depression	Disease
rs72965935	G	A	G	A	-0.124816	-0.0022	0.040293	0.0471	FALSE	FALSE	FALSE	2	227594251	0.0104	0.8325	807553	246363	561190	TRUE	reported	log odds	3.29e-06	0.026814	kettunen	Ace	TRUE	reported	22641	SD	2	227594251	SD			0.00120487	22641	27.1966	1	TRUE	kettunen_Ace_Howard_Depression	0.1	6.60561e-08	342408	TRUE	5.0958e-07	FALSE	Acetate	Depression	Disease
rs73022785	C	T	C	T	-0.192933	0.0054	0.01701	0.0175	FALSE	FALSE	FALSE	6	160178076	0.0169	0.7493	807553	246363	561190	TRUE	reported	log odds	5.87e-07	0.038593	kettunen	Ace	TRUE	reported	24743	SD	6	160178076	SD			0.00124479	24743	27.1966	1	TRUE	kettunen_Ace_Howard_Depression	0.1	1.52235e-07	342408	TRUE	1.14446e-07	FALSE	Acetate	Depression	Disease
rs76275189	T	C	T	C	-0.246645	-0.0036	0.009283	0.0175	FALSE	FALSE	FALSE	4	78061647	0.017	0.8317	807553	246363	561190	TRUE	reported	log odds	5.13e-06	0.054058	kettunen	Ace	TRUE	reported	22642	SD	4	78061647	SD			0.00111895	22642	27.1966	1	TRUE	kettunen_Ace_Howard_Depression	0.1	6.77806e-08	342408	TRUE	1.30884e-06	FALSE	Acetate	Depression	Disease
rs78062315	A	G	A	G	0.083011	-0.0141	0.06618	0.0418	FALSE	FALSE	FALSE	12	106920784	0.0108	0.192	807553	246363	561190	TRUE	reported	log odds	9.57e-06	0.01874	kettunen	Ace	TRUE	reported	24742	SD	12	106920784	SD			0.000851709	24742	27.1966	1	TRUE	kettunen_Ace_Howard_Depression	0.1	2.42682e-06	342408	TRUE	2.69831e-05	FALSE	Acetate	Depression	Disease
rs79081131	T	C	T	C	-0.07808	0.0068	0.086458	0.1098	FALSE	FALSE	FALSE	4	78537906	0.0071	0.3398	807553	246363	561190	TRUE	reported	log odds	9.17e-06	0.01759	kettunen	Ace	TRUE	reported	24743	SD	4	78537906	SD			0.000963038	24743	27.1966	1	TRUE	kettunen_Ace_Howard_Depression	0.1	1.37232e-06	342408	TRUE	5.69549e-06	FALSE	Acetate	Depression	Disease
rs80153228	T	C	T	C	-0.109764	0.0208	0.040419	0.0357	FALSE	FALSE	FALSE	4	114122675	0.0117	0.0750499	807553	246363	561190	TRUE	reported	log odds	7.7e-06	0.02452	kettunen	Ace	TRUE	reported	24745	SD	4	114122675	SD			0.000934581	24745	27.1966	1	TRUE	kettunen_Ace_Howard_Depression	0.1	4.50917e-06	342408	TRUE	1.54124e-05	FALSE	Acetate	Depression	Disease
rs8066484	A	G	A	G	0.09537	0.0083	0.057896	0.0471	FALSE	FALSE	FALSE	17	63238114	0.0102	0.4165	807553	246363	561190	TRUE	reported	log odds	2.27e-06	0.020158	kettunen	Ace	TRUE	reported	24741	SD	17	63238114	SD			0.000992204	24741	27.1966	1	TRUE	kettunen_Ace_Howard_Depression	0.1	9.3837e-07	342408	TRUE	3.50215e-06	FALSE	Acetate	Depression	Disease
rs8756	A	C	A	C	-0.044435	0.0133	0.49196	0.5147	FALSE	FALSE	FALSE	12	66359752	0.0043	0.00198999	807553	246363	561190	TRUE	reported	log odds	4.03e-06	0.009633	kettunen	Ace	TRUE	reported	22521	SD	12	66359752	SD			0.000986979	22521	27.1966	1	TRUE	kettunen_Ace_Howard_Depression	0.1	1.34313e-05	342408	TRUE	5.45233e-05	FALSE	Acetate	Depression	Disease
rs11002782	A	G	A	G	0.0247581	0.0046	0.5707	0.5781	FALSE	FALSE	FALSE	10	80785567	0.0044	0.295	807553	246363	561190	TRUE	reported	log odds	3.48899e-07	0.0048593	lotta	Ile	TRUE	reported	86402	SD	10	80785567				0.000300354	86402	46.7305	1	TRUE	lotta_Ile_Howard_Depression	0.1	1.56896e-06	342408	TRUE	2.40483e-05	FALSE	Isoleucine	Depression	Disease
rs11142402	T	G	T	G	0.0245727	0.0006	0.4264	0.4481	FALSE	FALSE	FALSE	9	73021070	0.0043	0.8966	807553	246363	561190	TRUE	reported	log odds	6.13296e-07	0.00492735	lotta	Ile	TRUE	reported	84176	SD	9	73021070				0.000295367	84176	46.7305	1	TRUE	lotta_Ile_Howard_Depression	0.1	2.70616e-08	342408	TRUE	9.64824e-06	FALSE	Isoleucine	Depression	Disease
rs117643180	A	C	A	C	-0.090668	-0.0031	0.0258	0.0257	FALSE	FALSE	FALSE	17	7185779	0.0139	0.8232	807553	246363	561190	TRUE	reported	log odds	7.48893e-09	0.0156865	lotta	Ile	TRUE	reported	80811	SD	17	7185779				0.000413243	80811	46.7305	1	TRUE	lotta_Ile_Howard_Depression	0.1	7.31868e-08	342408	TRUE	2.90733e-07	FALSE	Isoleucine	Depression	Disease
rs12149660	A	G	A	G	-0.0723124	-0.0114	0.1156	0.1164	FALSE	FALSE	FALSE	16	70309237	0.0069	0.0977192	807553	246363	561190	TRUE	reported	log odds	2.261e-21	0.00761825	lotta	Ile	TRUE	reported	84176	SD	16	70309237				0.00106921	84176	46.7305	1	TRUE	lotta_Ile_Howard_Depression	0.1	4.07019e-06	342408	TRUE	1.48688e-15	FALSE	Isoleucine	Depression	Disease
rs1260326	C	T	C	T	-0.0480803	-0.0039	0.6119	0.6043	FALSE	FALSE	FALSE	2	27730940	0.0044	0.3688	807553	246363	561190	TRUE	reported	log odds	6.63285e-22	0.00499848	lotta	Ile	TRUE	reported	84177	SD	2	27730940				0.00109796	84177	46.7305	1	TRUE	lotta_Ile_Howard_Depression	0.1	1.10534e-06	342408	TRUE	7.2517e-17	FALSE	Isoleucine	Depression	Disease
rs1440581	C	T	C	T	0.0610119	0.0011	0.5235	0.5321	FALSE	FALSE	FALSE	4	89226422	0.0043	0.7969	807553	246363	561190	TRUE	reported	log odds	7.69485e-37	0.00481204	lotta	Ile	TRUE	reported	86402	SD	4	89226422				0.00185711	86402	46.7305	1	TRUE	lotta_Ile_Howard_Depression	0.1	9.15713e-08	342408	TRUE	2.40429e-29	FALSE	Isoleucine	Depression	Disease
rs144183894	A	C	A	C	0.0467308	-0.0062	0.0748	0.0675	FALSE	FALSE	FALSE	12	14192671	0.0087	0.4714	807553	246363	561190	TRUE	reported	log odds	7.70105e-07	0.00945394	lotta	Ile	TRUE	reported	80812	SD	12	14192671				0.000302255	80812	46.7305	1	TRUE	lotta_Ile_Howard_Depression	0.1	7.36265e-07	342408	TRUE	2.37453e-05	FALSE	Isoleucine	Depression	Disease
rs2127864	G	A	G	A	-0.04631	-0.0075	0.1885	0.1753	FALSE	FALSE	FALSE	4	89147993	0.0057	0.1844	807553	246363	561190	TRUE	reported	log odds	3.25237e-13	0.00635777	lotta	Ile	TRUE	reported	80812	SD	4	89147993				0.000656114	80812	46.7305	1	TRUE	lotta_Ile_Howard_Depression	0.1	2.47431e-06	342408	TRUE	7.80954e-10	FALSE	Isoleucine	Depression	Disease
rs2422358	T	A	T	A	0.0255451	-0.0018	0.4428	0.5744	FALSE	TRUE	TRUE	2	65231806	0.0044	0.676401	807553	246363	561190	TRUE	reported	log odds	3.36899e-07	0.00500689	lotta	Ile	TRUE	reported	80812	SD	2	65231806				0.000322006	80812	46.7305	1	TRUE	lotta_Ile_Howard_Depression	0.1	2.40746e-07	342408	TRUE	8.06936e-06	FALSE	Isoleucine	Depression	Disease
rs2488071	G	A	G	A	0.0257991	-0.0013	0.5346	0.5358	FALSE	FALSE	FALSE	10	94499577	0.0043	0.7611	807553	246363	561190	TRUE	reported	log odds	1.28401e-07	0.00488527	lotta	Ile	TRUE	reported	84177	SD	10	94499577				0.000331203	84177	46.7305	1	TRUE	lotta_Ile_Howard_Depression	0.1	1.27764e-07	342408	TRUE	3.51615e-06	FALSE	Isoleucine	Depression	Disease
rs261334	C	G	C	G	0.0312712	0.0029	0.7892	0.7881	FALSE	TRUE	FALSE	15	58726744	0.0053	0.5867	807553	246363	561190	TRUE	reported	log odds	1.137e-07	0.0058969	lotta	Ile	TRUE	reported	86402	SD	15	58726744				0.000325369	86402	46.7305	1	TRUE	lotta_Ile_Howard_Depression	0.1	4.2705e-07	342408	TRUE	4.95366e-06	FALSE	Isoleucine	Depression	Disease
rs4374015	T	C	T	C	-0.0248559	0.0019	0.5327	0.5154	FALSE	FALSE	FALSE	12	47226660	0.0043	0.663901	807553	246363	561190	TRUE	reported	log odds	2.524e-07	0.00482078	lotta	Ile	TRUE	reported	86402	SD	12	47226660				0.000307587	86402	46.7305	1	TRUE	lotta_Ile_Howard_Depression	0.1	2.7407e-07	342408	TRUE	7.83856e-06	FALSE	Isoleucine	Depression	Disease
rs4904882	T	C	T	C	0.0466546	0.0089	0.9056	0.907	FALSE	FALSE	FALSE	14	92836128	0.0075	0.24	807553	246363	561190	TRUE	reported	log odds	4.13105e-08	0.00850584	lotta	Ile	TRUE	reported	80810	SD	14	92836128				0.000372158	80810	46.7305	1	TRUE	lotta_Ile_Howard_Depression	0.1	2.03392e-06	342408	TRUE	4.91006e-06	FALSE	Isoleucine	Depression	Disease
rs493841	T	C	T	C	0.03738	-0.0018	0.5252	0.5113	FALSE	FALSE	FALSE	19	49301877	0.0044	0.675	807553	246363	561190	TRUE	reported	log odds	6.07016e-14	0.00497935	lotta	Ile	TRUE	reported	80814	SD	19	49301877				0.000696858	80814	46.7305	1	TRUE	lotta_Ile_Howard_Depression	0.1	2.46083e-07	342408	TRUE	3.48166e-11	FALSE	Isoleucine	Depression	Disease
rs62472001	C	T	C	T	-0.0733558	0	0.0306	0.0313	FALSE	FALSE	FALSE	7	130949256	0.013	0.9979	807553	246363	561190	TRUE	reported	log odds	3.77103e-07	0.0144401	lotta	Ile	TRUE	reported	80810	SD	7	130949256				0.000319244	80810	46.7305	1	TRUE	lotta_Ile_Howard_Depression	0.1	0	342408	TRUE	4.89999e-06	FALSE	Isoleucine	Depression	Disease
rs6458331	C	T	C	T	-0.0349919	0.0069	0.2808	0.7112	FALSE	FALSE	FALSE	6	43280028	0.0047	0.1445	807553	246363	561190	TRUE	reported	log odds	1.78098e-07	0.00670215	lotta	Ile	TRUE	reported	55091	SD	6	43280028				0.000494552	55091	46.7305	1	TRUE	lotta_Ile_Howard_Depression	0.1	2.97418e-06	342408	TRUE	7.83966e-06	FALSE	Isoleucine	Depression	Disease
rs7298123	T	C	T	C	-0.0397638	-0.0113	0.8	0.7984	FALSE	FALSE	FALSE	12	56860073	0.0054	0.0357998	807553	246363	561190	TRUE	reported	log odds	1.595e-10	0.00621699	lotta	Ile	TRUE	reported	80811	SD	12	56860073				0.000505971	80811	46.7305	1	TRUE	lotta_Ile_Howard_Depression	0.1	6.23856e-06	342408	TRUE	3.15714e-07	FALSE	Isoleucine	Depression	Disease
rs10085935	T	C	T	C	-0.089577	-0.004	0.3752	0.3759	FALSE	FALSE	FALSE	8	39806267	0.0044	0.3648	807553	246363	561190	TRUE	reported	log odds	3.36434e-27	0.00829263	lotta	Kynurenine	TRUE	reported	30899	SD	8	39806267				0.00376207	30899	78.0204	1	TRUE	lotta_Kynurenine_Howard_Depression	0.1	1.14118e-06	342408	TRUE	3.0371e-24	FALSE	Kynurenine	Depression	Disease
rs112037479	T	A	T	A	0.0544854	0.0122	0.2265	0.235	FALSE	TRUE	FALSE	17	37776644	0.0053	0.02069	807553	246363	561190	TRUE	reported	log odds	7.43892e-07	0.0110071	lotta	Kynurenine	TRUE	reported	23531	SD	17	37776644				0.0010402	23531	78.0204	1	TRUE	lotta_Kynurenine_Howard_Depression	0.1	8.1225e-06	342408	TRUE	1.27576e-05	FALSE	Kynurenine	Depression	Disease
rs12504293	A	G	A	G	0.0530833	0.0022	0.2937	0.2901	FALSE	FALSE	FALSE	4	137689350	0.0048	0.6427	807553	246363	561190	TRUE	reported	log odds	1.54e-07	0.010115	lotta	Kynurenine	TRUE	reported	23531	SD	4	137689350				0.00116907	23531	78.0204	1	TRUE	lotta_Kynurenine_Howard_Depression	0.1	3.02921e-07	342408	TRUE	5.92927e-07	FALSE	Kynurenine	Depression	Disease
rs13128937	A	T	A	T	-0.0425228	-0.0081	0.3105	0.3122	FALSE	TRUE	FALSE	4	45961113	0.0047	0.0811092	807553	246363	561190	TRUE	reported	log odds	9.94008e-07	0.00869054	lotta	Kynurenine	TRUE	reported	30899	SD	4	45961113				0.000774229	30899	78.0204	1	TRUE	lotta_Kynurenine_Howard_Depression	0.1	4.28504e-06	342408	TRUE	1.44547e-05	FALSE	Kynurenine	Depression	Disease
rs1360976	A	C	A	C	-0.0564316	0.0039	0.2206	0.2169	FALSE	FALSE	FALSE	13	102994263	0.0052	0.4548	807553	246363	561190	TRUE	reported	log odds	3.804e-07	0.0111108	lotta	Kynurenine	TRUE	reported	23531	SD	13	102994263				0.00109507	23531	78.0204	1	TRUE	lotta_Kynurenine_Howard_Depression	0.1	7.84929e-07	342408	TRUE	1.74994e-06	FALSE	Kynurenine	Depression	Disease
rs148581968	T	C	T	C	0.15449	0.0007	0.0279	0.0284	FALSE	FALSE	FALSE	16	87816186	0.0139	0.9576	807553	246363	561190	TRUE	reported	log odds	3.33096e-08	0.0279722	lotta	Kynurenine	TRUE	reported	23531	SD	16	87816186				0.00129463	23531	78.0204	1	TRUE	lotta_Kynurenine_Howard_Depression	0.1	4.10927e-09	342408	TRUE	9.74131e-08	FALSE	Kynurenine	Depression	Disease
rs3755907	A	G	A	G	-0.0723306	-0.0155	0.0979	0.0976	FALSE	FALSE	FALSE	4	156821875	0.0073	0.0334203	807553	246363	561190	TRUE	reported	log odds	8.98607e-08	0.0135299	lotta	Kynurenine	TRUE	reported	30899	SD	4	156821875				0.000924084	30899	78.0204	1	TRUE	lotta_Kynurenine_Howard_Depression	0.1	6.44818e-06	342408	TRUE	2.71238e-06	FALSE	Kynurenine	Depression	Disease
rs3812036	T	C	T	C	0.0573139	0.0004	0.2466	0.2473	FALSE	FALSE	FALSE	5	176813404	0.0051	0.939	807553	246363	561190	TRUE	reported	log odds	7.99006e-10	0.00932692	lotta	Kynurenine	TRUE	reported	30899	SD	5	176813404				0.00122059	30899	78.0204	1	TRUE	lotta_Kynurenine_Howard_Depression	0.1	9.05252e-09	342408	TRUE	4.41847e-09	FALSE	Kynurenine	Depression	Disease
rs4356486	G	A	G	A	-0.0492733	-0.0001	0.3267	0.3279	FALSE	FALSE	FALSE	16	87904131	0.0047	0.9784	807553	246363	561190	TRUE	reported	log odds	5.26405e-07	0.00982322	lotta	Kynurenine	TRUE	reported	23531	SD	16	87904131				0.0010681	23531	78.0204	1	TRUE	lotta_Kynurenine_Howard_Depression	0.1	6.69884e-10	342408	TRUE	1.25307e-06	FALSE	Kynurenine	Depression	Disease
rs4843718	A	G	A	G	0.204258	0.0109	0.2491	0.2484	FALSE	FALSE	FALSE	16	87878476	0.0051	0.0315399	807553	246363	561190	TRUE	reported	log odds	1.46893e-108	0.00922824	lotta	Kynurenine	TRUE	reported	30899	SD	16	87878476				0.0156079	30899	78.0204	1	TRUE	lotta_Kynurenine_Howard_Depression	0.1	6.73473e-06	342408	TRUE	3.13784e-95	FALSE	Kynurenine	Depression	Disease
rs4899645	G	T	G	T	-0.0516606	0.0066	0.2724	0.2738	FALSE	FALSE	FALSE	14	77698912	0.0049	0.1776	807553	246363	561190	TRUE	reported	log odds	5.98605e-07	0.0103487	lotta	Kynurenine	TRUE	reported	23531	SD	14	77698912				0.00105791	23531	78.0204	1	TRUE	lotta_Kynurenine_Howard_Depression	0.1	2.63107e-06	342408	TRUE	4.49626e-06	FALSE	Kynurenine	Depression	Disease
rs61825638	T	C	T	C	0.115197	-0.0065	0.2419	0.2479	FALSE	FALSE	FALSE	1	241713402	0.005	0.1932	807553	246363	561190	TRUE	reported	log odds	7.55962e-27	0.010738	lotta	Kynurenine	TRUE	reported	23531	SD	1	241713402				0.00486715	23531	78.0204	1	TRUE	lotta_Kynurenine_Howard_Depression	0.1	2.39602e-06	342408	TRUE	3.72503e-24	FALSE	Kynurenine	Depression	Disease
rs62070088	T	G	T	G	-0.0520118	-0.0008	0.2759	0.277	FALSE	FALSE	FALSE	17	70044915	0.0049	0.8664	807553	246363	561190	TRUE	reported	log odds	4.52304e-07	0.0103075	lotta	Kynurenine	TRUE	reported	23531	SD	17	70044915				0.0010809	23531	78.0204	1	TRUE	lotta_Kynurenine_Howard_Depression	0.1	3.89629e-08	342408	TRUE	1.23085e-06	FALSE	Kynurenine	Depression	Disease
rs653178	T	C	T	C	-0.113764	0.0027	0.5208	0.5155	FALSE	FALSE	FALSE	12	112007756	0.0043	0.5292	807553	246363	561190	TRUE	reported	log odds	1.32709e-45	0.00802623	lotta	Kynurenine	TRUE	reported	30899	SD	12	112007756				0.00645993	30899	78.0204	1	TRUE	lotta_Kynurenine_Howard_Depression	0.1	5.5345e-07	342408	TRUE	3.80921e-41	FALSE	Kynurenine	Depression	Disease
rs6540080	A	G	A	G	-0.0818677	-0.0042	0.2892	0.2964	FALSE	FALSE	FALSE	16	87818569	0.0049	0.3863	807553	246363	561190	TRUE	reported	log odds	2.4598e-20	0.00886014	lotta	Kynurenine	TRUE	reported	30899	SD	16	87818569				0.0027555	30899	78.0204	1	TRUE	lotta_Kynurenine_Howard_Depression	0.1	1.1186e-06	342408	TRUE	4.44338e-18	FALSE	Kynurenine	Depression	Disease
rs7705189	G	A	G	A	0.0459163	0.0099	0.4716	0.4636	FALSE	FALSE	FALSE	5	131623358	0.0043	0.0220201	807553	246363	561190	TRUE	reported	log odds	1.18899e-08	0.00805408	lotta	Kynurenine	TRUE	reported	30899	SD	5	131623358				0.00105075	30899	78.0204	1	TRUE	lotta_Kynurenine_Howard_Depression	0.1	7.40724e-06	342408	TRUE	5.71534e-07	FALSE	Kynurenine	Depression	Disease
rs10762827	G	C	G	C	-0.0265477	-0.0015	0.5806	0.5879	FALSE	TRUE	FALSE	10	80762481	0.0044	0.733301	807553	246363	561190	TRUE	reported	log odds	5.19003e-08	0.00487561	lotta	Leu	TRUE	reported	86349	SD	10	80762481				0.000343233	86349	45.636	1	TRUE	lotta_Leu_Howard_Depression	0.1	1.65686e-07	342408	TRUE	1.9487e-06	FALSE	Leucine	Depression	Disease
rs11183620	G	A	G	A	-0.0265713	0.001	0.5519	0.5346	FALSE	FALSE	FALSE	12	47212370	0.0043	0.8256	807553	246363	561190	TRUE	reported	log odds	5.92298e-08	0.00490156	lotta	Leu	TRUE	reported	84123	SD	12	47212370				0.000349213	84123	45.636	1	TRUE	lotta_Leu_Howard_Depression	0.1	7.56281e-08	342408	TRUE	1.70766e-06	FALSE	Leucine	Depression	Disease
rs114796149	A	G	A	G	0.0931728	0.0177	0.0207	0.0182	FALSE	FALSE	FALSE	4	88920985	0.0166	0.2847	807553	246363	561190	TRUE	reported	log odds	1.42498e-07	0.0177067	lotta	Leu	TRUE	reported	78642	SD	4	88920985				0.000351961	78642	45.636	1	TRUE	lotta_Leu_Howard_Depression	0.1	1.69565e-06	342408	TRUE	1.00749e-05	FALSE	Leucine	Depression	Disease
rs11682879	T	C	T	C	0.0336315	-0.0008	0.1574	0.1551	FALSE	FALSE	FALSE	2	240045761	0.0061	0.8886	807553	246363	561190	TRUE	reported	log odds	8.53395e-07	0.00683151	lotta	Leu	TRUE	reported	80757	SD	2	240045761				0.000300019	80757	45.636	1	TRUE	lotta_Leu_Howard_Depression	0.1	2.54957e-08	342408	TRUE	1.14771e-05	FALSE	Leucine	Depression	Disease
rs116997291	T	C	T	C	-0.0588323	-0.0293	0.0475	0.0401	FALSE	FALSE	FALSE	8	64012280	0.0113	0.00981093	807553	246363	561190	TRUE	reported	log odds	4.89598e-07	0.0116963	lotta	Leu	TRUE	reported	80757	SD	8	64012280				0.000313199	80757	45.636	1	TRUE	lotta_Leu_Howard_Depression	0.1	1.00996e-05	342408	TRUE	0.000205647	FALSE	Leucine	Depression	Disease
rs12021720	C	T	C	T	-0.0461371	0.0038	0.9122	0.9072	FALSE	FALSE	FALSE	1	100672060	0.0074	0.6046	807553	246363	561190	TRUE	reported	log odds	5.74606e-08	0.00850139	lotta	Leu	TRUE	reported	86349	SD	1	100672060				0.000340969	86349	45.636	1	TRUE	lotta_Leu_Howard_Depression	0.1	3.69756e-07	342408	TRUE	2.73464e-06	FALSE	Leucine	Depression	Disease
rs12149660	A	G	A	G	-0.076408	-0.0114	0.1156	0.1164	FALSE	FALSE	FALSE	16	70309237	0.0069	0.0977192	807553	246363	561190	TRUE	reported	log odds	1.15611e-23	0.00762022	lotta	Leu	TRUE	reported	84122	SD	16	70309237				0.00119375	84122	45.636	1	TRUE	lotta_Leu_Howard_Depression	0.1	4.07019e-06	342408	TRUE	2.72513e-17	FALSE	Leucine	Depression	Disease
rs1260326	C	T	C	T	-0.0468792	-0.0039	0.612	0.6043	FALSE	FALSE	FALSE	2	27730940	0.0044	0.3688	807553	246363	561190	TRUE	reported	log odds	6.9215e-21	0.00500045	lotta	Leu	TRUE	reported	84123	SD	2	27730940				0.00104369	84123	45.636	1	TRUE	lotta_Leu_Howard_Depression	0.1	1.10534e-06	342408	TRUE	4.47455e-16	FALSE	Leucine	Depression	Disease
rs2127864	G	A	G	A	-0.0490389	-0.0075	0.1885	0.1753	FALSE	FALSE	FALSE	4	89147993	0.0057	0.1844	807553	246363	561190	TRUE	reported	log odds	1.24509e-14	0.0063596	lotta	Leu	TRUE	reported	80759	SD	4	89147993				0.000735718	80759	45.636	1	TRUE	lotta_Leu_Howard_Depression	0.1	2.47431e-06	342408	TRUE	6.43671e-11	FALSE	Leucine	Depression	Disease
rs2236493	C	T	C	T	0.0294634	-0.0041	0.2065	0.2006	FALSE	FALSE	FALSE	14	102695693	0.0054	0.4476	807553	246363	561190	TRUE	reported	log odds	7.16193e-07	0.00594379	lotta	Leu	TRUE	reported	86348	SD	14	102695693				0.000284487	86348	45.636	1	TRUE	lotta_Leu_Howard_Depression	0.1	8.1979e-07	342408	TRUE	2.76767e-05	FALSE	Leucine	Depression	Disease
rs2422358	T	A	T	A	0.0258331	-0.0018	0.4429	0.5744	FALSE	TRUE	TRUE	2	65231806	0.0044	0.676401	807553	246363	561190	TRUE	reported	log odds	2.49597e-07	0.00500836	lotta	Leu	TRUE	reported	80760	SD	2	65231806				0.000329323	80760	45.636	1	TRUE	lotta_Leu_Howard_Depression	0.1	2.40746e-07	342408	TRUE	6.36122e-06	FALSE	Leucine	Depression	Disease
rs2488071	G	A	G	A	0.0262572	-0.0013	0.5347	0.5358	FALSE	FALSE	FALSE	10	94499577	0.0043	0.7611	807553	246363	561190	TRUE	reported	log odds	7.72698e-08	0.00488688	lotta	Leu	TRUE	reported	84123	SD	10	94499577				0.00034306	84123	45.636	1	TRUE	lotta_Leu_Howard_Depression	0.1	1.27764e-07	342408	TRUE	2.34863e-06	FALSE	Leucine	Depression	Disease
rs261334	C	G	C	G	0.0412206	0.0029	0.7892	0.7881	FALSE	TRUE	FALSE	15	58726744	0.0053	0.5867	807553	246363	561190	TRUE	reported	log odds	2.76121e-12	0.00589793	lotta	Leu	TRUE	reported	86351	SD	15	58726744				0.000565349	86351	45.636	1	TRUE	lotta_Leu_Howard_Depression	0.1	4.2705e-07	342408	TRUE	1.25232e-09	FALSE	Leucine	Depression	Disease
rs2638314	A	T	A	T	0.0338859	0.0136	0.1808	0.182	FALSE	TRUE	FALSE	12	56866334	0.0056	0.0145201	807553	246363	561190	TRUE	reported	log odds	1.59001e-07	0.0064643	lotta	Leu	TRUE	reported	80759	SD	12	56866334				0.000340139	80759	45.636	1	TRUE	lotta_Leu_Howard_Depression	0.1	8.35502e-06	342408	TRUE	7.00503e-05	FALSE	Leucine	Depression	Disease
rs35194512	C	A	C	A	0.0366524	0.0021	0.313	0.6532	FALSE	FALSE	FALSE	1	63048277	0.0045	0.643701	807553	246363	561190	TRUE	reported	log odds	1.67598e-08	0.0064952	lotta	Leu	TRUE	reported	55085	SD	1	63048277				0.000577745	55085	45.636	1	TRUE	lotta_Leu_Howard_Depression	0.1	3.03698e-07	342408	TRUE	3.10851e-07	FALSE	Leucine	Depression	Disease
rs4253272	T	C	T	C	0.0318909	-0.0045	0.5088	0.5028	FALSE	FALSE	FALSE	4	187163614	0.0043	0.2969	807553	246363	561190	TRUE	reported	log odds	1.46501e-10	0.00497595	lotta	Leu	TRUE	reported	80759	SD	4	187163614				0.000508357	80759	45.636	1	TRUE	lotta_Leu_Howard_Depression	0.1	1.53876e-06	342408	TRUE	5.11057e-08	FALSE	Leucine	Depression	Disease
rs493841	T	C	T	C	0.0279777	-0.0018	0.5252	0.5113	FALSE	FALSE	FALSE	19	49301877	0.0044	0.675	807553	246363	561190	TRUE	reported	log odds	1.95601e-08	0.00498178	lotta	Leu	TRUE	reported	80760	SD	19	49301877				0.000390382	80760	45.636	1	TRUE	lotta_Leu_Howard_Depression	0.1	2.46083e-07	342408	TRUE	8.45551e-07	FALSE	Leucine	Depression	Disease
rs6458331	C	T	C	T	-0.0362331	0.0069	0.2808	0.7112	FALSE	FALSE	FALSE	6	43280028	0.0047	0.1445	807553	246363	561190	TRUE	reported	log odds	6.45298e-08	0.00670239	lotta	Leu	TRUE	reported	55085	SD	6	43280028				0.000530259	55085	45.636	1	TRUE	lotta_Leu_Howard_Depression	0.1	2.97418e-06	342408	TRUE	3.46353e-06	FALSE	Leucine	Depression	Disease
rs7170131	A	G	A	G	0.024496	0.0046	0.4176	0.4257	FALSE	FALSE	FALSE	15	26128474	0.0044	0.3033	807553	246363	561190	TRUE	reported	log odds	5.13902e-07	0.0048787	lotta	Leu	TRUE	reported	86348	SD	15	26128474				0.000291879	86348	45.636	1	TRUE	lotta_Leu_Howard_Depression	0.1	1.57224e-06	342408	TRUE	3.21798e-05	FALSE	Leucine	Depression	Disease
rs74590832	G	T	G	T	0.039219	0.0056	0.1192	0.1223	FALSE	FALSE	FALSE	7	45716903	0.0066	0.3901	807553	246363	561190	TRUE	reported	log odds	3.25499e-07	0.00767795	lotta	Leu	TRUE	reported	80758	SD	7	45716903				0.000322981	80758	45.636	1	TRUE	lotta_Leu_Howard_Depression	0.1	1.02233e-06	342408	TRUE	1.4508e-05	FALSE	Leucine	Depression	Disease
rs7678928	T	C	T	C	0.0716291	0.0027	0.4539	0.4642	FALSE	FALSE	FALSE	4	89222827	0.0043	0.539299	807553	246363	561190	TRUE	reported	log odds	8.24518e-50	0.00482708	lotta	Leu	TRUE	reported	86350	SD	4	89222827				0.00254356	86350	45.636	1	TRUE	lotta_Leu_Howard_Depression	0.1	5.51111e-07	342408	TRUE	5.56824e-39	FALSE	Leucine	Depression	Disease
rs964184	C	G	C	G	0.0490425	-0.0056	0.8658	0.8659	FALSE	TRUE	FALSE	11	116648917	0.0063	0.3752	807553	246363	561190	TRUE	reported	log odds	3.68638e-12	0.00705748	lotta	Leu	TRUE	reported	86349	SD	11	116648917				0.000558914	86349	45.636	1	TRUE	lotta_Leu_Howard_Depression	0.1	1.10593e-06	342408	TRUE	2.97197e-09	FALSE	Leucine	Depression	Disease
rs11670016	T	C	T	C	0.125171	0.0205	0.089	0.0919	FALSE	FALSE	FALSE	19	18414175	0.0079	0.00922996	807553	246363	561190	TRUE	reported	log odds	7.56903e-09	0.0216634	lotta	Serotonin	TRUE	reported	13107	SD	19	18414175				0.00254066	13107	29.7356	1	TRUE	lotta_Serotonin_Howard_Depression	0.1	1.06237e-05	342408	TRUE	1.14994e-07	FALSE	Serotonin	Depression	Disease
rs12208357	T	C	T	C	0.121737	-0.0022	0.0777	0.071	FALSE	FALSE	FALSE	6	160543148	0.0084	0.7888	807553	246363	561190	TRUE	reported	log odds	1.28e-07	0.0230476	lotta	Serotonin	TRUE	reported	13107	SD	6	160543148				0.00212407	13107	29.7356	1	TRUE	lotta_Serotonin_Howard_Depression	0.1	9.70753e-08	342408	TRUE	2.65679e-07	FALSE	Serotonin	Depression	Disease
rs17092104	C	G	C	G	-0.0933586	0.0132	0.0997	0.1057	FALSE	TRUE	FALSE	8	20005554	0.007	0.0595004	807553	246363	561190	TRUE	reported	log odds	5.28105e-08	0.0171552	lotta	Serotonin	TRUE	reported	18898	SD	8	20005554				0.00156466	18898	29.7356	1	TRUE	lotta_Serotonin_Howard_Depression	0.1	4.99569e-06	342408	TRUE	5.82621e-07	FALSE	Serotonin	Depression	Disease
rs2343592	G	A	G	A	-0.06854	-0.0026	0.2607	0.2649	FALSE	FALSE	FALSE	8	106572270	0.0049	0.5876	807553	246363	561190	TRUE	reported	log odds	2.1e-07	0.0132062	lotta	Serotonin	TRUE	reported	14848	SD	8	106572270				0.00181084	14848	29.7356	1	TRUE	lotta_Serotonin_Howard_Depression	0.1	4.00226e-07	342408	TRUE	5.62938e-07	FALSE	Serotonin	Depression	Disease
rs6484437	G	A	G	A	0.0551771	-0.0029	0.6901	0.6806	FALSE	FALSE	FALSE	11	10667275	0.0046	0.5296	807553	246363	561190	TRUE	reported	log odds	6.92102e-07	0.0111155	lotta	Serotonin	TRUE	reported	18898	SD	11	10667275				0.00130221	18898	29.7356	1	TRUE	lotta_Serotonin_Howard_Depression	0.1	5.55585e-07	342408	TRUE	2.23113e-06	FALSE	Serotonin	Depression	Disease
rs11142402	T	G	T	G	0.0267704	0.0006	0.4261	0.4481	FALSE	FALSE	FALSE	9	73021070	0.0043	0.8966	807553	246363	561190	TRUE	reported	log odds	6.37793e-08	0.00495015	lotta	Val	TRUE	reported	83413	SD	9	73021070				0.0003505	83413	66.0074	1	TRUE	lotta_Val_Howard_Depression	0.1	2.70616e-08	342408	TRUE	1.53581e-06	FALSE	Valine	Depression	Disease
rs117048185	C	G	C	G	0.124303	0.0076	0.0159	0.0168	FALSE	TRUE	FALSE	19	49309776	0.0172	0.6591	807553	246363	561190	TRUE	reported	log odds	3.38197e-09	0.0210256	lotta	Val	TRUE	reported	72248	SD	19	49309776				0.000483537	72248	66.0074	1	TRUE	lotta_Val_Howard_Depression	0.1	2.89563e-07	342408	TRUE	1.60278e-07	FALSE	Valine	Depression	Disease
rs117643180	A	C	A	C	-0.133613	-0.0031	0.0258	0.0257	FALSE	FALSE	FALSE	17	7185779	0.0139	0.8232	807553	246363	561190	TRUE	reported	log odds	2.27877e-17	0.0157581	lotta	Val	TRUE	reported	80040	SD	17	7185779				0.000897419	80040	66.0074	1	TRUE	lotta_Val_Howard_Depression	0.1	7.31868e-08	342408	TRUE	3.92464e-14	FALSE	Valine	Depression	Disease
rs12149660	A	G	A	G	-0.0726091	-0.0114	0.1155	0.1164	FALSE	FALSE	FALSE	16	70309237	0.0069	0.0977192	807553	246363	561190	TRUE	reported	log odds	2.43893e-21	0.00765596	lotta	Val	TRUE	reported	83411	SD	16	70309237				0.00107719	83411	66.0074	1	TRUE	lotta_Val_Howard_Depression	0.1	4.07019e-06	342408	TRUE	1.45854e-15	FALSE	Valine	Depression	Disease
rs12466705	A	G	A	G	0.0309266	-0.0094	0.2531	0.2497	FALSE	FALSE	FALSE	2	211423777	0.005	0.0589698	807553	246363	561190	TRUE	reported	log odds	2.60699e-08	0.00555633	lotta	Val	TRUE	reported	85641	SD	2	211423777				0.000361617	85641	66.0074	1	TRUE	lotta_Val_Howard_Depression	0.1	5.03671e-06	342408	TRUE	1.13148e-05	FALSE	Valine	Depression	Disease
rs2127864	G	A	G	A	-0.0603886	-0.0075	0.1887	0.1753	FALSE	FALSE	FALSE	4	89147993	0.0057	0.1844	807553	246363	561190	TRUE	reported	log odds	3.11602e-21	0.00638424	lotta	Val	TRUE	reported	80041	SD	4	89147993				0.00111659	80041	66.0074	1	TRUE	lotta_Val_Howard_Depression	0.1	2.47431e-06	342408	TRUE	4.91711e-16	FALSE	Valine	Depression	Disease
rs222847	A	T	A	T	-0.0598529	-0.006	0.0545	0.0472	FALSE	TRUE	FALSE	17	7185417	0.0104	0.5635	807553	246363	561190	TRUE	reported	log odds	1.86599e-08	0.0106424	lotta	Val	TRUE	reported	85639	SD	17	7185417				0.000369197	85639	66.0074	1	TRUE	lotta_Val_Howard_Depression	0.1	4.92664e-07	342408	TRUE	1.26009e-06	FALSE	Valine	Depression	Disease
rs2422358	T	A	T	A	0.0674903	-0.0018	0.4431	0.5744	FALSE	TRUE	TRUE	2	65231806	0.0044	0.676401	807553	246363	561190	TRUE	reported	log odds	4.10488e-41	0.00502572	lotta	Val	TRUE	reported	80042	SD	2	65231806				0.00224798	80042	66.0074	1	TRUE	lotta_Val_Howard_Depression	0.1	2.40746e-07	342408	TRUE	5.7326e-33	FALSE	Valine	Depression	Disease
rs261334	C	G	C	G	0.0307997	0.0029	0.7893	0.7881	FALSE	TRUE	FALSE	15	58726744	0.0053	0.5867	807553	246363	561190	TRUE	reported	log odds	2.00701e-07	0.00592417	lotta	Val	TRUE	reported	85639	SD	15	58726744				0.000315522	85639	66.0074	1	TRUE	lotta_Val_Howard_Depression	0.1	4.2705e-07	342408	TRUE	7.5146e-06	FALSE	Valine	Depression	Disease
rs2638314	A	T	A	T	0.0406124	0.0136	0.1808	0.182	FALSE	TRUE	FALSE	12	56866334	0.0056	0.0145201	807553	246363	561190	TRUE	reported	log odds	3.98602e-10	0.00649279	lotta	Val	TRUE	reported	80040	SD	12	56866334				0.00048858	80040	66.0074	1	TRUE	lotta_Val_Howard_Depression	0.1	8.35502e-06	342408	TRUE	9.85126e-07	FALSE	Valine	Depression	Disease
rs35194512	C	A	C	A	0.0345527	0.0021	0.3129	0.6532	FALSE	FALSE	FALSE	1	63048277	0.0045	0.643701	807553	246363	561190	TRUE	reported	log odds	1.322e-07	0.00654903	lotta	Val	TRUE	reported	54196	SD	1	63048277				0.000513357	54196	66.0074	1	TRUE	lotta_Val_Howard_Depression	0.1	3.03698e-07	342408	TRUE	1.73094e-06	FALSE	Valine	Depression	Disease
rs429358	C	T	C	T	-0.0359445	-0.0005	0.1579	0.1514	FALSE	FALSE	FALSE	19	45411941	0.0062	0.9408	807553	246363	561190	TRUE	reported	log odds	1.56498e-07	0.00685309	lotta	Val	TRUE	reported	80039	SD	19	45411941				0.00034359	80039	66.0074	1	TRUE	lotta_Val_Howard_Depression	0.1	9.76386e-09	342408	TRUE	2.64595e-06	TRUE	Valine	Depression	Disease
rs4801776	T	C	T	C	-0.0589762	0.0028	0.2609	0.292	FALSE	FALSE	FALSE	19	49304215	0.0049	0.5589	807553	246363	561190	TRUE	reported	log odds	1.56315e-24	0.00576897	lotta	Val	TRUE	reported	77806	SD	19	49304215				0.00134141	77806	66.0074	1	TRUE	lotta_Val_Howard_Depression	0.1	4.92549e-07	342408	TRUE	1.43974e-19	FALSE	Valine	Depression	Disease
rs4904882	T	C	T	C	0.0431328	0.0089	0.9055	0.907	FALSE	FALSE	FALSE	14	92836128	0.0075	0.24	807553	246363	561190	TRUE	reported	log odds	4.42996e-07	0.00854284	lotta	Val	TRUE	reported	80040	SD	14	92836128				0.000318395	80040	66.0074	1	TRUE	lotta_Val_Howard_Depression	0.1	2.03392e-06	342408	TRUE	2.88909e-05	FALSE	Valine	Depression	Disease
rs62061426	A	G	A	G	0.0379501	0.0088	0.2118	0.201	FALSE	FALSE	FALSE	17	7074125	0.0055	0.1068	807553	246363	561190	TRUE	reported	log odds	9.4591e-10	0.00620303	lotta	Val	TRUE	reported	77802	SD	17	7074125				0.00048086	77802	66.0074	1	TRUE	lotta_Val_Howard_Depression	0.1	3.77623e-06	342408	TRUE	4.83267e-07	FALSE	Valine	Depression	Disease
rs646123	A	G	A	G	-0.0299532	-0.0004	0.2707	0.2828	FALSE	FALSE	FALSE	17	40720632	0.0048	0.9408	807553	246363	561190	TRUE	reported	log odds	3.60296e-08	0.00543713	lotta	Val	TRUE	reported	85641	SD	17	40720632				0.000354251	85641	66.0074	1	TRUE	lotta_Val_Howard_Depression	0.1	9.86454e-09	342408	TRUE	9.54369e-07	FALSE	Valine	Depression	Disease
rs6480615	A	C	A	C	-0.0257341	-0.0052	0.3597	0.3274	FALSE	FALSE	FALSE	10	74057642	0.0046	0.2587	807553	246363	561190	TRUE	reported	log odds	3.18302e-07	0.00503406	lotta	Val	TRUE	reported	85640	SD	10	74057642				0.000305051	85640	66.0074	1	TRUE	lotta_Val_Howard_Depression	0.1	1.8106e-06	342408	TRUE	2.44712e-05	FALSE	Valine	Depression	Disease
rs72998459	T	C	T	C	0.0476866	0.0086	0.0729	0.0689	FALSE	FALSE	FALSE	2	240547189	0.0086	0.3147	807553	246363	561190	TRUE	reported	log odds	7.03008e-07	0.00961229	lotta	Val	TRUE	reported	80044	SD	2	240547189				0.000307381	80044	66.0074	1	TRUE	lotta_Val_Howard_Depression	0.1	1.44003e-06	342408	TRUE	3.17692e-05	FALSE	Valine	Depression	Disease
rs731826	G	T	G	T	-0.0282797	0.0016	0.4027	0.4087	FALSE	FALSE	FALSE	19	50380858	0.0044	0.7097	807553	246363	561190	TRUE	reported	log odds	1.46299e-08	0.00499111	lotta	Val	TRUE	reported	83413	SD	19	50380858				0.000384728	83413	66.0074	1	TRUE	lotta_Val_Howard_Depression	0.1	1.88039e-07	342408	TRUE	6.75996e-07	FALSE	Valine	Depression	Disease
rs7678928	T	C	T	C	0.0947935	0.0027	0.4538	0.4642	FALSE	FALSE	FALSE	4	89222827	0.0043	0.539299	807553	246363	561190	TRUE	reported	log odds	2.51189e-85	0.00484258	lotta	Val	TRUE	reported	85637	SD	4	89222827				0.00445454	85637	66.0074	1	TRUE	lotta_Val_Howard_Depression	0.1	5.51111e-07	342408	TRUE	4.69486e-67	FALSE	Valine	Depression	Disease
rs780093	C	T	C	T	-0.0301125	-0.0037	0.6201	0.6148	FALSE	FALSE	FALSE	2	27742603	0.0044	0.4012	807553	246363	561190	TRUE	reported	log odds	1.45101e-09	0.00497727	lotta	Val	TRUE	reported	85639	SD	2	27742603				0.000427223	85639	66.0074	1	TRUE	lotta_Val_Howard_Depression	0.1	9.85301e-07	342408	TRUE	2.5939e-07	FALSE	Valine	Depression	Disease
rs9296413	T	C	T	C	0.0264806	-0.0018	0.6107	0.6069	FALSE	FALSE	FALSE	6	43280941	0.0044	0.680201	807553	246363	561190	TRUE	reported	log odds	2.38002e-07	0.00512495	lotta	Val	TRUE	reported	80045	SD	6	43280941				0.000333425	80045	66.0074	1	TRUE	lotta_Val_Howard_Depression	0.1	2.34937e-07	342408	TRUE	5.95413e-06	FALSE	Valine	Depression	Disease
rs964184	C	G	C	G	0.0713264	-0.0056	0.8658	0.8659	FALSE	TRUE	FALSE	11	116648917	0.0063	0.3752	807553	246363	561190	TRUE	reported	log odds	7.68422e-24	0.00708447	lotta	Val	TRUE	reported	85639	SD	11	116648917				0.00118223	85639	66.0074	1	TRUE	lotta_Val_Howard_Depression	0.1	1.10593e-06	342408	TRUE	2.60258e-18	FALSE	Valine	Depression	Disease
rs10212294	G	T	G	T	0.246579	2.86795e-05	0.851332	0.876009	FALSE	FALSE	FALSE	3	85668496	0.00329102	0.993047	455258	71880	383378	TRUE	reported	log odds	2.15635e-06	0.0520408	framingham	indole	TRUE	reported	2076	SD	3	85668496	SD			0.0153907	2076	45.8462	1	TRUE	framingham_indole_3_propionate_Jansen_Alzheimer	0.1	2.71559e-11	121062	TRUE	1.80771e-08	FALSE	Indole-3-propionate	Alzheimer's disease	Disease
rs12699655	G	T	G	T	-0.207565	0.00273206	0.45103	0.46583	FALSE	FALSE	FALSE	7	14730795	0.00217789	0.209677	455258	71880	383378	TRUE	reported	log odds	3.05559e-08	0.0374786	framingham	indole	TRUE	reported	2076	SD	7	14730795	SD			0.021335	2076	45.8462	1	TRUE	framingham_indole_3_propionate_Jansen_Alzheimer	0.1	5.64552e-07	121062	TRUE	3.90254e-11	FALSE	Indole-3-propionate	Alzheimer's disease	Disease
rs1460100	T	C	T	C	-0.239113	0.00207355	0.171118	0.176671	FALSE	FALSE	FALSE	5	168076506	0.00283314	0.464234	455258	71880	383378	TRUE	reported	log odds	2.02794e-06	0.050333	framingham	indole	TRUE	reported	2076	SD	5	168076506	SD			0.016219	2076	45.8462	1	TRUE	framingham_indole_3_propionate_Jansen_Alzheimer	0.1	1.90088e-07	121062	TRUE	8.35457e-09	FALSE	Indole-3-propionate	Alzheimer's disease	Disease
rs236164	T	C	T	C	-0.227495	0.00217873	0.158091	0.174546	FALSE	FALSE	FALSE	20	5917428	0.00284239	0.443372	455258	71880	383378	TRUE	reported	log odds	8.1648e-06	0.0509985	framingham	indole	TRUE	reported	2076	SD	20	5917428	SD			0.0137767	2076	45.8462	1	TRUE	framingham_indole_3_propionate_Jansen_Alzheimer	0.1	2.07872e-07	121062	TRUE	1.14008e-07	FALSE	Indole-3-propionate	Alzheimer's disease	Disease
rs2725571	T	C	T	C	0.167469	-0.000524278	0.451316	0.433616	FALSE	FALSE	FALSE	15	54129428	0.00218394	0.810284	455258	71880	383378	TRUE	reported	log odds	6.68474e-06	0.0371864	framingham	indole	TRUE	reported	2076	SD	15	54129428	SD			0.0138899	2076	45.8462	1	TRUE	framingham_indole_3_propionate_Jansen_Alzheimer	0.1	2.05193e-08	121062	TRUE	9.34608e-08	FALSE	Indole-3-propionate	Alzheimer's disease	Disease
rs2898455	C	T	C	T	-0.236758	0.00356293	0.808591	0.771466	FALSE	FALSE	FALSE	8	17987012	0.00257901	0.167122	455258	71880	383378	TRUE	reported	log odds	3.25459e-06	0.0508713	framingham	indole	TRUE	reported	2076	SD	8	17987012	SD			0.0173513	2076	45.8462	1	TRUE	framingham_indole_3_propionate_Jansen_Alzheimer	0.1	6.80381e-07	121062	TRUE	2.77729e-09	FALSE	Indole-3-propionate	Alzheimer's disease	Disease
rs602825	C	G	C	G	0.200341	-0.00234507	0.216666	0.20214	FALSE	TRUE	FALSE	1	112380136	0.00269109	0.383526	455258	71880	383378	TRUE	reported	log odds	8.33501e-06	0.0449559	framingham	indole	TRUE	reported	2076	SD	1	112380136	SD			0.0136241	2076	45.8462	1	TRUE	framingham_indole_3_propionate_Jansen_Alzheimer	0.1	2.69617e-07	121062	TRUE	1.3631e-07	FALSE	Indole-3-propionate	Alzheimer's disease	Disease
rs6487322	A	G	A	G	-0.193519	0.000328588	0.64444	0.605112	FALSE	FALSE	FALSE	12	23173646	0.00223111	0.882915	455258	71880	383378	TRUE	reported	log odds	8.36056e-06	0.0434313	framingham	indole	TRUE	reported	2076	SD	12	23173646	SD			0.0171621	2076	45.8462	1	TRUE	framingham_indole_3_propionate_Jansen_Alzheimer	0.1	7.84217e-09	121062	TRUE	2.77441e-09	FALSE	Indole-3-propionate	Alzheimer's disease	Disease
rs6987588	T	C	T	C	-0.16503	-0.00244392	0.518898	0.514198	FALSE	FALSE	FALSE	8	130572304	0.00216346	0.258631	455258	71880	383378	TRUE	reported	log odds	8.19208e-06	0.0370014	framingham	indole	TRUE	reported	2076	SD	8	130572304	SD			0.013598	2076	45.8462	1	TRUE	framingham_indole_3_propionate_Jansen_Alzheimer	0.1	4.53506e-07	121062	TRUE	1.45571e-07	FALSE	Indole-3-propionate	Alzheimer's disease	Disease
rs7601397	G	A	G	A	0.354182	0.00482047	0.119952	0.14749	FALSE	FALSE	FALSE	2	15722380	0.00745037	0.517626	455258	71880	383378	TRUE	reported	log odds	6.16737e-06	0.0783489	framingham	indole	TRUE	reported	2076	SD	2	15722380	SD			0.0264848	2076	45.8462	1	TRUE	framingham_indole_3_propionate_Jansen_Alzheimer	0.1	8.87925e-07	121062	TRUE	1.70122e-13	FALSE	Indole-3-propionate	Alzheimer's disease	Disease
rs868179	T	C	T	C	-0.382001	0.00904405	0.0879569	0.112458	FALSE	FALSE	FALSE	2	177549497	0.00836213	0.279454	455258	71880	383378	TRUE	reported	log odds	7.2613e-07	0.0771058	framingham	indole	TRUE	reported	2076	SD	2	177549497	SD			0.0234123	2076	45.8462	1	TRUE	framingham_indole_3_propionate_Jansen_Alzheimer	0.1	2.48056e-06	121062	TRUE	5.52875e-12	FALSE	Indole-3-propionate	Alzheimer's disease	Disease
rs964546	C	T	C	T	0.249921	-0.00217458	0.142329	0.161457	FALSE	FALSE	FALSE	7	134308254	0.00293744	0.459119	455258	71880	383378	TRUE	reported	log odds	8.16127e-06	0.0560246	framingham	indole	TRUE	reported	2076	SD	7	134308254	SD			0.0152493	2076	45.8462	1	TRUE	framingham_indole_3_propionate_Jansen_Alzheimer	0.1	1.94622e-07	121062	TRUE	2.35612e-08	FALSE	Indole-3-propionate	Alzheimer's disease	Disease
rs9656919	T	C	T	C	-0.535372	-0.00917568	0.0301007	0.0213736	FALSE	FALSE	FALSE	8	118450822	0.00747238	0.219467	455258	71880	383378	TRUE	reported	log odds	8.10296e-06	0.119973	framingham	indole	TRUE	reported	2076	SD	8	118450822	SD			0.0167357	2076	45.8462	1	TRUE	framingham_indole_3_propionate_Jansen_Alzheimer	0.1	5.35565e-07	121062	TRUE	5.2146e-09	FALSE	Indole-3-propionate	Alzheimer's disease	Disease
rs12221306	A	T	A	T	0.157561	0.000984944	0.613039	0.634355	FALSE	TRUE	FALSE	10	17001338	0.00224014	0.66017	455258	71880	383378	TRUE	reported	log odds	5.04189e-06	0.0345298	framingham	trimethylamine	TRUE	reported	2076	SD	10	17001338	SD			0.0117782	2076	332.203	1	TRUE	framingham_trimethylamine_N_oxide_Jansen_Alzheimer	0.1	6.8398e-08	121062	TRUE	9.2442e-07	FALSE	Trimethylamine N-oxide (TMAO)	Alzheimer's disease	Disease
rs13236413	T	C	T	C	0.408223	0.00453787	0.0900774	0.109547	FALSE	FALSE	FALSE	7	156871065	0.0034683	0.190743	455258	71880	383378	TRUE	reported	log odds	2.23419e-06	0.0862869	framingham	trimethylamine	TRUE	reported	2076	SD	7	156871065	SD			0.0273178	2076	332.203	1	TRUE	framingham_trimethylamine_N_oxide_Jansen_Alzheimer	0.1	6.10447e-07	121062	TRUE	6.60607e-14	FALSE	Trimethylamine N-oxide (TMAO)	Alzheimer's disease	Disease
rs16917161	A	T	A	T	0.261652	-0.000725421	0.0918946	0.111164	FALSE	TRUE	FALSE	8	52966057	0.00344149	0.833054	455258	71880	383378	TRUE	reported	log odds	9.23354e-06	0.0590053	framingham	trimethylamine	TRUE	reported	2076	SD	8	52966057	SD			0.0114263	2076	332.203	1	TRUE	framingham_trimethylamine_N_oxide_Jansen_Alzheimer	0.1	1.58053e-08	121062	TRUE	1.30766e-06	FALSE	Trimethylamine N-oxide (TMAO)	Alzheimer's disease	Disease
rs17418675	C	T	C	T	0.155799	0.00462533	0.341383	0.314644	FALSE	FALSE	FALSE	2	55210605	0.00233082	0.0472096	455258	71880	383378	TRUE	reported	log odds	9.10688e-06	0.0351107	framingham	trimethylamine	TRUE	reported	2076	SD	2	55210605	SD			0.0109153	2076	332.203	1	TRUE	framingham_trimethylamine_N_oxide_Jansen_Alzheimer	0.1	1.40216e-06	121062	TRUE	2.86281e-06	FALSE	Trimethylamine N-oxide (TMAO)	Alzheimer's disease	Disease
rs2703228	G	C	G	C	-0.216537	0.002118	0.323034	0.314644	FALSE	TRUE	FALSE	8	5876009	0.00234266	0.365942	455258	71880	383378	TRUE	reported	log odds	1.28211e-07	0.0410001	framingham	trimethylamine	TRUE	reported	2076	SD	8	5876009	SD			0.0205074	2076	332.203	1	TRUE	framingham_trimethylamine_N_oxide_Jansen_Alzheimer	0.1	2.94028e-07	121062	TRUE	8.85837e-11	FALSE	Trimethylamine N-oxide (TMAO)	Alzheimer's disease	Disease
rs3935570	T	G	T	G	-0.22712	0.00396762	0.260675	0.268971	FALSE	FALSE	FALSE	1	19167371	0.0024374	0.103565	455258	71880	383378	TRUE	reported	log odds	1.55787e-07	0.0432973	framingham	trimethylamine	TRUE	reported	2076	SD	1	19167371	SD			0.0198827	2076	332.203	1	TRUE	framingham_trimethylamine_N_oxide_Jansen_Alzheimer	0.1	9.40752e-07	121062	TRUE	1.95706e-10	FALSE	Trimethylamine N-oxide (TMAO)	Alzheimer's disease	Disease
rs4846884	C	A	C	A	0.210836	0.00286656	0.843605	0.846551	FALSE	FALSE	FALSE	1	231087075	0.00299443	0.338416	455258	71880	383378	TRUE	reported	log odds	6.18612e-06	0.0466459	framingham	trimethylamine	TRUE	reported	2076	SD	1	231087075	SD			0.0117295	2076	332.203	1	TRUE	framingham_trimethylamine_N_oxide_Jansen_Alzheimer	0.1	3.24497e-07	121062	TRUE	1.04533e-06	FALSE	Trimethylamine N-oxide (TMAO)	Alzheimer's disease	Disease
rs692588	G	A	G	A	2.79397	-0.000658802	0.0305513	0.0548814	FALSE	FALSE	FALSE	15	29005675	0.00516991	0.8986	455258	71880	383378	TRUE	reported	log odds	1.26511e-06	0.576651	framingham	trimethylamine	TRUE	reported	2076	SD	15	29005675	SD			0.46241	2076	332.203	1	TRUE	framingham_trimethylamine_N_oxide_Jansen_Alzheimer	0.1	6.84317e-09	121062	TRUE	1.39584e-306	FALSE	Trimethylamine N-oxide (TMAO)	Alzheimer's disease	Disease
rs7302178	G	A	G	A	0.237074	-0.00203681	0.16379	0.140668	FALSE	FALSE	FALSE	12	27007893	0.00311337	0.512975	455258	71880	383378	TRUE	reported	log odds	6.39783e-06	0.0525337	framingham	trimethylamine	TRUE	reported	2076	SD	12	27007893	SD			0.0153957	2076	332.203	1	TRUE	framingham_trimethylamine_N_oxide_Jansen_Alzheimer	0.1	1.52446e-07	121062	TRUE	1.98849e-08	FALSE	Trimethylamine N-oxide (TMAO)	Alzheimer's disease	Disease
rs10085798	G	A	G	A	-0.091847	-0.00958223	0.05252	0.0386049	FALSE	FALSE	FALSE	7	15618982	0.00559996	0.0870583	455258	71880	383378	TRUE	reported	log odds	9.77e-06	0.020756	kettunen	Ace	TRUE	reported	24745	SD	7	15618982	SD			0.000839566	24745	27.1966	1	TRUE	kettunen_Ace_Jansen_Alzheimer	0.1	1.03638e-06	121062	TRUE	6.11678e-05	FALSE	Acetate	Alzheimer's disease	Disease
rs11154962	A	G	A	G	-0.082406	0.00279603	0.072242	0.115845	FALSE	FALSE	FALSE	6	138465341	0.00338412	0.408678	455258	71880	383378	TRUE	reported	log odds	6.87e-06	0.018309	kettunen	Ace	TRUE	reported	24745	SD	6	138465341	SD			0.000910274	24745	27.1966	1	TRUE	kettunen_Ace_Jansen_Alzheimer	0.1	2.43364e-07	121062	TRUE	2.09082e-05	FALSE	Acetate	Alzheimer's disease	Disease
rs116701056	A	G	A	G	0.159687	-0.0209388	0.021098	0.0112103	FALSE	FALSE	FALSE	5	109462070	0.0102473	0.0410176	455258	71880	383378	TRUE	reported	log odds	1.22e-06	0.032884	kettunen	Ace	TRUE	reported	23552	SD	5	109462070	SD			0.00105329	23552	27.1966	1	TRUE	kettunen_Ace_Jansen_Alzheimer	0.1	1.47896e-06	121062	TRUE	1.14564e-05	FALSE	Acetate	Alzheimer's disease	Disease
rs11777030	A	G	A	G	-0.051764	-0.00351264	0.221552	0.26968	FALSE	FALSE	FALSE	8	50035697	0.00245904	0.15316	455258	71880	383378	TRUE	reported	log odds	9.34e-06	0.011672	kettunen	Ace	TRUE	reported	24743	SD	8	50035697	SD			0.000924253	24743	27.1966	1	TRUE	kettunen_Ace_Jansen_Alzheimer	0.1	7.38739e-07	121062	TRUE	2.28098e-05	FALSE	Acetate	Alzheimer's disease	Disease
rs1187950	T	C	T	C	0.149131	-0.00662499	0.022961	0.0424392	FALSE	FALSE	FALSE	1	27234488	0.00535487	0.216017	455258	71880	383378	TRUE	reported	log odds	5.62e-06	0.032824	kettunen	Ace	TRUE	reported	23550	SD	1	27234488	SD			0.000997858	23550	27.1966	1	TRUE	kettunen_Ace_Jansen_Alzheimer	0.1	5.42347e-07	121062	TRUE	1.46945e-05	FALSE	Acetate	Alzheimer's disease	Disease
rs12185728	T	C	T	C	-0.057475	-0.00154103	0.199064	0.212781	FALSE	FALSE	FALSE	2	11296969	0.00267328	0.564308	455258	71880	383378	TRUE	reported	log odds	3.76e-06	0.01242	kettunen	Ace	TRUE	reported	24742	SD	2	11296969	SD			0.00105336	24742	27.1966	1	TRUE	kettunen_Ace_Jansen_Alzheimer	0.1	1.20919e-07	121062	TRUE	4.15641e-06	FALSE	Acetate	Alzheimer's disease	Disease
rs12522004	A	G	A	G	0.045669	0.000693458	0.334197	0.305467	FALSE	FALSE	FALSE	5	145934483	0.00234122	0.767081	455258	71880	383378	TRUE	reported	log odds	2.92e-06	0.009759	kettunen	Ace	TRUE	reported	24745	SD	5	145934483	SD			0.000928157	24745	27.1966	1	TRUE	kettunen_Ace_Jansen_Alzheimer	0.1	3.10107e-08	121062	TRUE	1.40716e-05	FALSE	Acetate	Alzheimer's disease	Disease
rs139709032	C	T	C	T	-0.174154	0.0111871	0.017133	0.0121651	FALSE	FALSE	FALSE	7	50542547	0.00985939	0.256518	455258	71880	383378	TRUE	reported	log odds	4.14e-06	0.037799	kettunen	Ace	TRUE	reported	24740	SD	7	50542547	SD			0.00102147	24740	27.1966	1	TRUE	kettunen_Ace_Jansen_Alzheimer	0.1	4.56857e-07	121062	TRUE	7.28528e-06	FALSE	Acetate	Alzheimer's disease	Disease
rs142619875	T	C	T	C	-0.298663	-0.00109668	0.009079	0.0187558	FALSE	FALSE	FALSE	10	26949600	0.00800763	0.891067	455258	71880	383378	TRUE	reported	log odds	5.92e-06	0.065897	kettunen	Ace	TRUE	reported	21448	SD	10	26949600	SD			0.00160498	21448	27.1966	1	TRUE	kettunen_Ace_Jansen_Alzheimer	0.1	6.72854e-09	121062	TRUE	6.69554e-08	FALSE	Acetate	Alzheimer's disease	Disease
rs143139872	G	A	G	A	0.216165	-0.000859196	0.015006	0.0228981	FALSE	FALSE	FALSE	20	45571571	0.00722781	0.905375	455258	71880	383378	TRUE	reported	log odds	2.51e-06	0.045888	kettunen	Ace	TRUE	reported	24744	SD	20	45571571	SD			0.00138134	24744	27.1966	1	TRUE	kettunen_Ace_Jansen_Alzheimer	0.1	5.02072e-09	121062	TRUE	1.04201e-07	FALSE	Acetate	Alzheimer's disease	Disease
rs146711790	G	A	G	A	-0.079248	-0.00233756	0.081428	0.0717739	FALSE	FALSE	FALSE	21	35612761	0.00418927	0.576853	455258	71880	383378	TRUE	reported	log odds	7.55e-06	0.017687	kettunen	Ace	TRUE	reported	24741	SD	21	35612761	SD			0.000939493	24741	27.1966	1	TRUE	kettunen_Ace_Jansen_Alzheimer	0.1	1.10667e-07	121062	TRUE	1.38252e-05	FALSE	Acetate	Alzheimer's disease	Disease
rs148776601	T	C	T	C	0.221651	-0.00189485	0.018804	0.0222359	FALSE	FALSE	FALSE	20	23941397	0.00780707	0.80823	455258	71880	383378	TRUE	reported	log odds	7.06e-06	0.049312	kettunen	Ace	TRUE	reported	19223	SD	20	23941397	SD			0.00181291	19223	27.1966	1	TRUE	kettunen_Ace_Jansen_Alzheimer	0.1	2.37304e-08	121062	TRUE	4.57488e-08	FALSE	Acetate	Alzheimer's disease	Disease
rs17876031	G	A	G	A	0.060706	-0.00749712	0.672393	0.647613	FALSE	FALSE	FALSE	5	176831119	0.00553015	0.175201	455258	71880	383378	TRUE	reported	log odds	3.41e-07	0.011897	kettunen	Ace	TRUE	reported	19377	SD	5	176831119	SD			0.00162356	19377	27.1966	1	TRUE	kettunen_Ace_Jansen_Alzheimer	0.1	3.89842e-06	121062	TRUE	7.23649e-07	FALSE	Acetate	Alzheimer's disease	Disease
rs1889459	C	G	C	G	0.058451	0.00522556	0.144281	0.147644	FALSE	TRUE	FALSE	10	5314043	0.00304408	0.0860459	455258	71880	383378	TRUE	reported	log odds	8.69e-06	0.013134	kettunen	Ace	TRUE	reported	24743	SD	10	5314043	SD			0.000843634	24743	27.1966	1	TRUE	kettunen_Ace_Jansen_Alzheimer	0.1	1.04431e-06	121062	TRUE	5.87872e-05	FALSE	Acetate	Alzheimer's disease	Disease
rs2185517	T	C	T	C	0.082537	-0.00196511	0.068828	0.0683246	FALSE	FALSE	FALSE	14	26266466	0.00427616	0.64584	455258	71880	383378	TRUE	reported	log odds	6.72e-06	0.018319	kettunen	Ace	TRUE	reported	24743	SD	14	26266466	SD			0.000873217	24743	27.1966	1	TRUE	kettunen_Ace_Jansen_Alzheimer	0.1	7.47274e-08	121062	TRUE	2.70074e-05	FALSE	Acetate	Alzheimer's disease	Disease
rs34531929	T	C	T	C	-0.078108	0.00290819	0.077102	0.0738836	FALSE	FALSE	FALSE	9	136118163	0.00416066	0.484568	455258	71880	383378	TRUE	reported	log odds	8.7e-06	0.017551	kettunen	Ace	TRUE	reported	24741	SD	9	136118163	SD			0.000868241	24741	27.1966	1	TRUE	kettunen_Ace_Jansen_Alzheimer	0.1	1.75881e-07	121062	TRUE	3.12485e-05	TRUE	Acetate	Alzheimer's disease	Disease
rs3913723	G	A	G	A	-0.125783	0.00857851	0.033949	0.0651371	FALSE	FALSE	FALSE	5	41560079	0.00437148	0.0497176	455258	71880	383378	TRUE	reported	log odds	2.12e-06	0.026509	kettunen	Ace	TRUE	reported	22521	SD	5	41560079	SD			0.00103777	22521	27.1966	1	TRUE	kettunen_Ace_Jansen_Alzheimer	0.1	1.36155e-06	121062	TRUE	1.87217e-05	FALSE	Acetate	Alzheimer's disease	Disease
rs4596437	A	G	A	G	0.075005	-0.000473805	0.905564	0.874145	FALSE	FALSE	FALSE	5	145914633	0.00325725	0.884346	455258	71880	383378	TRUE	reported	log odds	2.55e-06	0.015933	kettunen	Ace	TRUE	reported	24746	SD	5	145914633	SD			0.000962204	24746	27.1966	1	TRUE	kettunen_Ace_Jansen_Alzheimer	0.1	7.50699e-09	121062	TRUE	9.20378e-06	FALSE	Acetate	Alzheimer's disease	Disease
rs4600785	T	G	T	G	0.04303	-0.0021643	0.377349	0.371081	FALSE	FALSE	FALSE	3	29844439	0.00224043	0.334036	455258	71880	383378	TRUE	reported	log odds	5.95e-06	0.009496	kettunen	Ace	TRUE	reported	24743	SD	3	29844439	SD			0.000870083	24743	27.1966	1	TRUE	kettunen_Ace_Jansen_Alzheimer	0.1	3.32303e-07	121062	TRUE	3.37922e-05	FALSE	Acetate	Alzheimer's disease	Disease
rs6595557	A	G	A	G	0.042657	0.00039516	0.548445	0.53648	FALSE	FALSE	FALSE	5	124221582	0.00220406	0.857712	455258	71880	383378	TRUE	reported	log odds	4.24e-06	0.009268	kettunen	Ace	TRUE	reported	24743	SD	5	124221582	SD			0.000901269	24743	27.1966	1	TRUE	kettunen_Ace_Jansen_Alzheimer	0.1	1.18029e-08	121062	TRUE	1.79889e-05	FALSE	Acetate	Alzheimer's disease	Disease
rs6903989	C	A	C	A	0.093648	-0.00641285	0.854134	0.78862	FALSE	FALSE	FALSE	6	29302030	0.00264227	0.0152233	455258	71880	383378	TRUE	reported	log odds	2.51e-06	0.019879	kettunen	Ace	TRUE	reported	10280	SD	6	29302030	SD			0.00218528	10280	27.1966	1	TRUE	kettunen_Ace_Jansen_Alzheimer	0.1	2.08335e-06	121062	TRUE	1.02114e-05	TRUE	Acetate	Alzheimer's disease	Disease
rs6933521	C	T	C	T	-0.091667	0.00392707	0.120256	0.1332	FALSE	FALSE	FALSE	6	12042473	0.00777496	0.613494	455258	71880	383378	TRUE	reported	log odds	8.1e-09	0.015885	kettunen	Ace	TRUE	reported	24742	SD	6	12042473	SD			0.00177795	24742	27.1966	1	TRUE	kettunen_Ace_Jansen_Alzheimer	0.1	5.41139e-07	121062	TRUE	2.82523e-09	FALSE	Acetate	Alzheimer's disease	Disease
rs72965935	G	A	G	A	-0.124816	-0.00216886	0.040293	0.0481521	FALSE	FALSE	FALSE	2	227594251	0.00506189	0.66831	455258	71880	383378	TRUE	reported	log odds	3.29e-06	0.026814	kettunen	Ace	TRUE	reported	22641	SD	2	227594251	SD			0.00120487	22641	27.1966	1	TRUE	kettunen_Ace_Jansen_Alzheimer	0.1	6.55415e-08	121062	TRUE	1.93415e-06	FALSE	Acetate	Alzheimer's disease	Disease
rs73022785	C	T	C	T	-0.192933	0.00178369	0.01701	0.0192793	FALSE	FALSE	FALSE	6	160178076	0.00784493	0.820137	455258	71880	383378	TRUE	reported	log odds	5.87e-07	0.038593	kettunen	Ace	TRUE	reported	24743	SD	6	160178076	SD			0.00124479	24743	27.1966	1	TRUE	kettunen_Ace_Jansen_Alzheimer	0.1	1.82832e-08	121062	TRUE	4.66884e-07	FALSE	Acetate	Alzheimer's disease	Disease
rs76275189	T	C	T	C	-0.246645	0.00198511	0.009283	0.0140129	FALSE	FALSE	FALSE	4	78061647	0.00919962	0.829158	455258	71880	383378	TRUE	reported	log odds	5.13e-06	0.054058	kettunen	Ace	TRUE	reported	22642	SD	4	78061647	SD			0.00111895	22642	27.1966	1	TRUE	kettunen_Ace_Jansen_Alzheimer	0.1	1.65479e-08	121062	TRUE	4.15253e-06	FALSE	Acetate	Alzheimer's disease	Disease
rs78062315	A	G	A	G	0.083011	0.00717552	0.06618	0.0478442	FALSE	FALSE	FALSE	12	106920784	0.00505457	0.155721	455258	71880	383378	TRUE	reported	log odds	9.57e-06	0.01874	kettunen	Ace	TRUE	reported	24742	SD	12	106920784	SD			0.000851709	24742	27.1966	1	TRUE	kettunen_Ace_Jansen_Alzheimer	0.1	7.12692e-07	121062	TRUE	4.84627e-05	FALSE	Acetate	Alzheimer's disease	Disease
rs79081131	T	C	T	C	-0.07808	-0.00369052	0.086458	0.0992609	FALSE	FALSE	FALSE	4	78537906	0.00364921	0.311862	455258	71880	383378	TRUE	reported	log odds	9.17e-06	0.01759	kettunen	Ace	TRUE	reported	24743	SD	4	78537906	SD			0.000963038	24743	27.1966	1	TRUE	kettunen_Ace_Jansen_Alzheimer	0.1	3.7021e-07	121062	TRUE	1.2888e-05	FALSE	Acetate	Alzheimer's disease	Disease
rs80153228	T	C	T	C	-0.109764	0.00179056	0.040419	0.0352017	FALSE	FALSE	FALSE	4	114122675	0.00622219	0.773523	455258	71880	383378	TRUE	reported	log odds	7.7e-06	0.02452	kettunen	Ace	TRUE	reported	24745	SD	4	114122675	SD			0.000934581	24745	27.1966	1	TRUE	kettunen_Ace_Jansen_Alzheimer	0.1	3.30946e-08	121062	TRUE	1.31853e-05	FALSE	Acetate	Alzheimer's disease	Disease
rs8066484	A	G	A	G	0.09537	-0.000746949	0.057896	0.0692639	FALSE	FALSE	FALSE	17	63238114	0.00425361	0.860605	455258	71880	383378	TRUE	reported	log odds	2.27e-06	0.020158	kettunen	Ace	TRUE	reported	24741	SD	17	63238114	SD			0.000992204	24741	27.1966	1	TRUE	kettunen_Ace_Jansen_Alzheimer	0.1	1.09333e-08	121062	TRUE	6.76407e-06	FALSE	Acetate	Alzheimer's disease	Disease
rs8756	A	C	A	C	-0.044435	0.00515775	0.49196	0.54093	FALSE	FALSE	FALSE	12	66359752	0.002164	0.0171522	455258	71880	383378	TRUE	reported	log odds	4.03e-06	0.009633	kettunen	Ace	TRUE	reported	22521	SD	12	66359752	SD			0.000986979	22521	27.1966	1	TRUE	kettunen_Ace_Jansen_Alzheimer	0.1	2.00804e-06	121062	TRUE	3.54889e-05	FALSE	Acetate	Alzheimer's disease	Disease
rs11002782	A	G	A	G	0.0247581	-0.000346939	0.5707	0.566138	FALSE	FALSE	FALSE	10	80785567	0.00218131	0.873629	455258	71880	383378	TRUE	reported	log odds	3.48899e-07	0.0048593	lotta	Ile	TRUE	reported	86402	SD	10	80785567				0.000300354	86402	46.7305	1	TRUE	lotta_Ile_Jansen_Alzheimer	0.1	8.98671e-09	121062	TRUE	0.000108616	FALSE	Isoleucine	Alzheimer's disease	Disease
rs11142402	T	G	T	G	0.0245727	0.00100817	0.4264	0.41295	FALSE	FALSE	FALSE	9	73021070	0.00219055	0.645347	455258	71880	383378	TRUE	reported	log odds	6.13296e-07	0.00492735	lotta	Ile	TRUE	reported	84176	SD	9	73021070				0.000295367	84176	46.7305	1	TRUE	lotta_Ile_Jansen_Alzheimer	0.1	7.48957e-08	121062	TRUE	0.000163963	FALSE	Isoleucine	Alzheimer's disease	Disease
rs117643180	A	C	A	C	-0.090668	0.00349529	0.0258	0.0240992	FALSE	FALSE	FALSE	17	7185779	0.00703962	0.61953	455258	71880	383378	TRUE	reported	log odds	7.48893e-09	0.0156865	lotta	Ile	TRUE	reported	80811	SD	17	7185779				0.000413243	80811	46.7305	1	TRUE	lotta_Ile_Jansen_Alzheimer	0.1	8.73198e-08	121062	TRUE	1.03086e-05	FALSE	Isoleucine	Alzheimer's disease	Disease
rs12149660	A	G	A	G	-0.0723124	-0.0100902	0.1156	0.110887	FALSE	FALSE	FALSE	16	70309237	0.00343857	0.00334164	455258	71880	383378	TRUE	reported	log odds	2.261e-21	0.00761825	lotta	Ile	TRUE	reported	84176	SD	16	70309237				0.00106921	84176	46.7305	1	TRUE	lotta_Ile_Jansen_Alzheimer	0.1	3.05249e-06	121062	TRUE	5.22355e-12	FALSE	Isoleucine	Alzheimer's disease	Disease
rs1260326	C	T	C	T	-0.0480803	-0.000455619	0.6119	0.59518	FALSE	FALSE	FALSE	2	27730940	0.00220003	0.835934	455258	71880	383378	TRUE	reported	log odds	6.63285e-22	0.00499848	lotta	Ile	TRUE	reported	84177	SD	2	27730940				0.00109796	84177	46.7305	1	TRUE	lotta_Ile_Jansen_Alzheimer	0.1	1.52031e-08	121062	TRUE	1.85768e-13	FALSE	Isoleucine	Alzheimer's disease	Disease
rs1440581	C	T	C	T	0.0610119	-0.000960082	0.5235	0.536695	FALSE	FALSE	FALSE	4	89226422	0.00216258	0.657078	455258	71880	383378	TRUE	reported	log odds	7.69485e-37	0.00481204	lotta	Ile	TRUE	reported	86402	SD	4	89226422				0.00185711	86402	46.7305	1	TRUE	lotta_Ile_Jansen_Alzheimer	0.1	6.96676e-08	121062	TRUE	6.395e-22	FALSE	Isoleucine	Alzheimer's disease	Disease
rs144183894	A	C	A	C	0.0467308	0.00713181	0.0748	0.0704804	FALSE	FALSE	FALSE	12	14192671	0.00422684	0.0915525	455258	71880	383378	TRUE	reported	log odds	7.70105e-07	0.00945394	lotta	Ile	TRUE	reported	80812	SD	12	14192671				0.000302255	80812	46.7305	1	TRUE	lotta_Ile_Jansen_Alzheimer	0.1	1.0125e-06	121062	TRUE	0.000310858	FALSE	Isoleucine	Alzheimer's disease	Disease
rs2127864	G	A	G	A	-0.04631	0.00181336	0.1885	0.194456	FALSE	FALSE	FALSE	4	89147993	0.00274678	0.50914	455258	71880	383378	TRUE	reported	log odds	3.25237e-13	0.00635777	lotta	Ile	TRUE	reported	80812	SD	4	89147993				0.000656114	80812	46.7305	1	TRUE	lotta_Ile_Jansen_Alzheimer	0.1	1.56557e-07	121062	TRUE	2.80968e-08	FALSE	Isoleucine	Alzheimer's disease	Disease
rs2422358	T	A	T	A	0.0255451	0.0292307	0.4428	0.551463	FALSE	TRUE	TRUE	2	65231806	0.0107523	0.00655707	455258	71880	383378	TRUE	reported	log odds	3.36899e-07	0.00500689	lotta	Ile	TRUE	reported	80812	SD	2	65231806				0.000322006	80812	46.7305	1	TRUE	lotta_Ile_Jansen_Alzheimer	0.1	6.42483e-05	121062	TRUE	0.0288055	FALSE	Isoleucine	Alzheimer's disease	Disease
rs2488071	G	A	G	A	0.0257991	0.00342087	0.5346	0.515753	FALSE	FALSE	FALSE	10	94499577	0.00215782	0.11289	455258	71880	383378	TRUE	reported	log odds	1.28401e-07	0.00488527	lotta	Ile	TRUE	reported	84177	SD	10	94499577				0.000331203	84177	46.7305	1	TRUE	lotta_Ile_Jansen_Alzheimer	0.1	8.88394e-07	121062	TRUE	0.000120251	FALSE	Isoleucine	Alzheimer's disease	Disease
rs261334	C	G	C	G	0.0312712	-0.00167345	0.7892	0.788359	FALSE	TRUE	FALSE	15	58726744	0.00264003	0.526163	455258	71880	383378	TRUE	reported	log odds	1.137e-07	0.0058969	lotta	Ile	TRUE	reported	86402	SD	15	58726744				0.000325369	86402	46.7305	1	TRUE	lotta_Ile_Jansen_Alzheimer	0.1	1.42019e-07	121062	TRUE	7.30831e-05	FALSE	Isoleucine	Alzheimer's disease	Disease
rs4374015	T	C	T	C	-0.0248559	0.00157146	0.5327	0.500477	FALSE	FALSE	FALSE	12	47226660	0.00215898	0.466691	455258	71880	383378	TRUE	reported	log odds	2.524e-07	0.00482078	lotta	Ile	TRUE	reported	86402	SD	12	47226660				0.000307587	86402	46.7305	1	TRUE	lotta_Ile_Jansen_Alzheimer	0.1	1.87658e-07	121062	TRUE	0.000122486	FALSE	Isoleucine	Alzheimer's disease	Disease
rs4904882	T	C	T	C	0.0466546	-0.00376401	0.9056	0.899831	FALSE	FALSE	FALSE	14	92836128	0.0036143	0.29768	455258	71880	383378	TRUE	reported	log odds	4.13105e-08	0.00850584	lotta	Ile	TRUE	reported	80810	SD	14	92836128				0.000372158	80810	46.7305	1	TRUE	lotta_Ile_Jansen_Alzheimer	0.1	3.88098e-07	121062	TRUE	3.95451e-05	FALSE	Isoleucine	Alzheimer's disease	Disease
rs493841	T	C	T	C	0.03738	-0.00388552	0.5252	0.524915	FALSE	FALSE	FALSE	19	49301877	0.00232551	0.0947567	455258	71880	383378	TRUE	reported	log odds	6.07016e-14	0.00497935	lotta	Ile	TRUE	reported	80814	SD	19	49301877				0.000696858	80814	46.7305	1	TRUE	lotta_Ile_Jansen_Alzheimer	0.1	1.14439e-06	121062	TRUE	2.44551e-08	FALSE	Isoleucine	Alzheimer's disease	Disease
rs62472001	C	T	C	T	-0.0733558	0.000155821	0.0306	0.0303203	FALSE	FALSE	FALSE	7	130949256	0.00633229	0.980368	455258	71880	383378	TRUE	reported	log odds	3.77103e-07	0.0144401	lotta	Ile	TRUE	reported	80810	SD	7	130949256				0.000319244	80810	46.7305	1	TRUE	lotta_Ile_Jansen_Alzheimer	0.1	2.16986e-10	121062	TRUE	8.47906e-05	FALSE	Isoleucine	Alzheimer's disease	Disease
rs6458331	C	T	C	T	-0.0349919	-0.013422	0.2808	0.6819	FALSE	FALSE	FALSE	6	43280028	0.011484	0.2425	455258	71880	383378	TRUE	reported	log odds	1.78098e-07	0.00670215	lotta	Ile	TRUE	reported	55091	SD	6	43280028				0.000494552	55091	46.7305	1	TRUE	lotta_Ile_Jansen_Alzheimer	0.1	1.18744e-05	121062	TRUE	0.000254886	FALSE	Isoleucine	Alzheimer's disease	Disease
rs7298123	T	C	T	C	-0.0397638	-0.00524828	0.8	0.794487	FALSE	FALSE	FALSE	12	56860073	0.00267003	0.0493424	455258	71880	383378	TRUE	reported	log odds	1.595e-10	0.00621699	lotta	Ile	TRUE	reported	80811	SD	12	56860073				0.000505971	80811	46.7305	1	TRUE	lotta_Ile_Jansen_Alzheimer	0.1	1.36679e-06	121062	TRUE	2.66358e-06	FALSE	Isoleucine	Alzheimer's disease	Disease
rs10085935	T	C	T	C	-0.089577	-0.00502247	0.3752	0.389098	FALSE	FALSE	FALSE	8	39806267	0.00221791	0.0235429	455258	71880	383378	TRUE	reported	log odds	3.36434e-27	0.00829263	lotta	Kynurenine	TRUE	reported	30899	SD	8	39806267				0.00376207	30899	78.0204	1	TRUE	lotta_Kynurenine_Jansen_Alzheimer	0.1	1.82269e-06	121062	TRUE	4.37651e-21	FALSE	Kynurenine	Alzheimer's disease	Disease
rs112037479	T	A	T	A	0.0544854	-0.00266091	0.2265	0.195642	FALSE	TRUE	FALSE	17	37776644	0.00665969	0.689484	455258	71880	383378	TRUE	reported	log odds	7.43892e-07	0.0110071	lotta	Kynurenine	TRUE	reported	23531	SD	17	37776644				0.0010402	23531	78.0204	1	TRUE	lotta_Kynurenine_Jansen_Alzheimer	0.1	3.38715e-07	121062	TRUE	8.72287e-06	FALSE	Kynurenine	Alzheimer's disease	Disease
rs12504293	A	G	A	G	0.0530833	0.000397934	0.2937	0.285156	FALSE	FALSE	FALSE	4	137689350	0.00240023	0.868322	455258	71880	383378	TRUE	reported	log odds	1.54e-07	0.010115	lotta	Kynurenine	TRUE	reported	23531	SD	4	137689350				0.00116907	23531	78.0204	1	TRUE	lotta_Kynurenine_Jansen_Alzheimer	0.1	9.81145e-09	121062	TRUE	1.69364e-06	FALSE	Kynurenine	Alzheimer's disease	Disease
rs13128937	A	T	A	T	-0.0425228	-0.00736957	0.3105	0.297321	FALSE	TRUE	FALSE	4	45961113	0.00237125	0.0018843	455258	71880	383378	TRUE	reported	log odds	9.94008e-07	0.00869054	lotta	Kynurenine	TRUE	reported	30899	SD	4	45961113				0.000774229	30899	78.0204	1	TRUE	lotta_Kynurenine_Jansen_Alzheimer	0.1	3.44955e-06	121062	TRUE	4.59813e-05	FALSE	Kynurenine	Alzheimer's disease	Disease
rs1360976	A	C	A	C	-0.0564316	-0.00212687	0.2206	0.201848	FALSE	FALSE	FALSE	13	102994263	0.0026947	0.42995	455258	71880	383378	TRUE	reported	log odds	3.804e-07	0.0111108	lotta	Kynurenine	TRUE	reported	23531	SD	13	102994263				0.00109507	23531	78.0204	1	TRUE	lotta_Kynurenine_Jansen_Alzheimer	0.1	2.21536e-07	121062	TRUE	4.64492e-06	FALSE	Kynurenine	Alzheimer's disease	Disease
rs148581968	T	C	T	C	0.15449	0.00791448	0.0279	0.017955	FALSE	FALSE	FALSE	16	87816186	0.00868998	0.362422	455258	71880	383378	TRUE	reported	log odds	3.33096e-08	0.0279722	lotta	Kynurenine	TRUE	reported	23531	SD	16	87816186				0.00129463	23531	78.0204	1	TRUE	lotta_Kynurenine_Jansen_Alzheimer	0.1	3.35576e-07	121062	TRUE	6.66195e-07	FALSE	Kynurenine	Alzheimer's disease	Disease
rs36057735	G	C	G	C	0.0717813	-0.00391097	0.1967	0.156406	FALSE	TRUE	FALSE	6	31319923	0.00298922	0.190752	455258	71880	383378	TRUE	reported	log odds	5.84602e-10	0.011587	lotta	Kynurenine	TRUE	reported	23531	SD	6	31319923				0.0016283	23531	78.0204	1	TRUE	lotta_Kynurenine_Jansen_Alzheimer	0.1	6.13542e-07	121062	TRUE	2.74837e-08	FALSE	Kynurenine	Alzheimer's disease	Disease
rs3755907	A	G	A	G	-0.0723306	0.00136452	0.0979	0.113536	FALSE	FALSE	FALSE	4	156821875	0.00361423	0.705771	455258	71880	383378	TRUE	reported	log odds	8.98607e-08	0.0135299	lotta	Kynurenine	TRUE	reported	30899	SD	4	156821875				0.000924084	30899	78.0204	1	TRUE	lotta_Kynurenine_Jansen_Alzheimer	0.1	5.69573e-08	121062	TRUE	2.2095e-06	FALSE	Kynurenine	Alzheimer's disease	Disease
rs3812036	T	C	T	C	0.0573139	-0.00539718	0.2466	0.247567	FALSE	FALSE	FALSE	5	176813404	0.00253043	0.0329321	455258	71880	383378	TRUE	reported	log odds	7.99006e-10	0.00932692	lotta	Kynurenine	TRUE	reported	30899	SD	5	176813404				0.00122059	30899	78.0204	1	TRUE	lotta_Kynurenine_Jansen_Alzheimer	0.1	1.64962e-06	121062	TRUE	1.27825e-07	FALSE	Kynurenine	Alzheimer's disease	Disease
rs4356486	G	A	G	A	-0.0492733	0.00401438	0.3267	0.322575	FALSE	FALSE	FALSE	16	87904131	0.00247429	0.10471	455258	71880	383378	TRUE	reported	log odds	5.26405e-07	0.00982322	lotta	Kynurenine	TRUE	reported	23531	SD	16	87904131				0.0010681	23531	78.0204	1	TRUE	lotta_Kynurenine_Jansen_Alzheimer	0.1	1.07032e-06	121062	TRUE	8.85227e-06	FALSE	Kynurenine	Alzheimer's disease	Disease
rs4843718	A	G	A	G	0.204258	-0.00221402	0.2491	0.270095	FALSE	FALSE	FALSE	16	87878476	0.00243929	0.364064	455258	71880	383378	TRUE	reported	log odds	1.46893e-108	0.00922824	lotta	Kynurenine	TRUE	reported	30899	SD	16	87878476				0.0156079	30899	78.0204	1	TRUE	lotta_Kynurenine_Jansen_Alzheimer	0.1	2.9376e-07	121062	TRUE	1.07965e-85	FALSE	Kynurenine	Alzheimer's disease	Disease
rs4899645	G	T	G	T	-0.0516606	0.00170746	0.2724	0.273144	FALSE	FALSE	FALSE	14	77698912	0.00243463	0.483101	455258	71880	383378	TRUE	reported	log odds	5.98605e-07	0.0103487	lotta	Kynurenine	TRUE	reported	23531	SD	14	77698912				0.00105791	23531	78.0204	1	TRUE	lotta_Kynurenine_Jansen_Alzheimer	0.1	1.75931e-07	121062	TRUE	6.54894e-06	FALSE	Kynurenine	Alzheimer's disease	Disease
rs61825638	T	C	T	C	0.115197	-0.00272592	0.2419	0.233354	FALSE	FALSE	FALSE	1	241713402	0.00254956	0.284992	455258	71880	383378	TRUE	reported	log odds	7.55962e-27	0.010738	lotta	Kynurenine	TRUE	reported	23531	SD	1	241713402				0.00486715	23531	78.0204	1	TRUE	lotta_Kynurenine_Jansen_Alzheimer	0.1	4.04105e-07	121062	TRUE	2.51365e-22	FALSE	Kynurenine	Alzheimer's disease	Disease
rs62070088	T	G	T	G	-0.0520118	0.00993218	0.2759	0.7932	FALSE	FALSE	FALSE	17	70044915	0.0132062	0.452	455258	71880	383378	TRUE	reported	log odds	4.52304e-07	0.0103075	lotta	Kynurenine	TRUE	reported	23531	SD	17	70044915				0.0010809	23531	78.0204	1	TRUE	lotta_Kynurenine_Jansen_Alzheimer	0.1	4.92026e-06	121062	TRUE	1.67161e-05	FALSE	Kynurenine	Alzheimer's disease	Disease
rs653178	T	C	T	C	-0.113764	0.0021167	0.5208	0.54612	FALSE	FALSE	FALSE	12	112007756	0.00216598	0.328448	455258	71880	383378	TRUE	reported	log odds	1.32709e-45	0.00802623	lotta	Kynurenine	TRUE	reported	30899	SD	12	112007756				0.00645993	30899	78.0204	1	TRUE	lotta_Kynurenine_Jansen_Alzheimer	0.1	3.37578e-07	121062	TRUE	4.18965e-36	FALSE	Kynurenine	Alzheimer's disease	Disease
rs6540080	A	G	A	G	-0.0818677	0.00298001	0.2892	0.284817	FALSE	FALSE	FALSE	16	87818569	0.00238934	0.212321	455258	71880	383378	TRUE	reported	log odds	2.4598e-20	0.00886014	lotta	Kynurenine	TRUE	reported	30899	SD	16	87818569				0.0027555	30899	78.0204	1	TRUE	lotta_Kynurenine_Jansen_Alzheimer	0.1	5.49804e-07	121062	TRUE	4.40788e-16	FALSE	Kynurenine	Alzheimer's disease	Disease
rs7705189	G	A	G	A	0.0459163	-0.000624632	0.4716	0.448368	FALSE	FALSE	FALSE	5	131623358	0.00218674	0.77515	455258	71880	383378	TRUE	reported	log odds	1.18899e-08	0.00805408	lotta	Kynurenine	TRUE	reported	30899	SD	5	131623358				0.00105075	30899	78.0204	1	TRUE	lotta_Kynurenine_Jansen_Alzheimer	0.1	2.93329e-08	121062	TRUE	4.18128e-07	FALSE	Kynurenine	Alzheimer's disease	Disease
rs10762827	G	C	G	C	-0.0265477	-0.00169626	0.5806	0.573745	FALSE	TRUE	TRUE	10	80762481	0.00220519	0.441766	455258	71880	383378	TRUE	reported	log odds	5.19003e-08	0.00487561	lotta	Leu	TRUE	reported	86349	SD	10	80762481				0.000343233	86349	45.636	1	TRUE	lotta_Leu_Jansen_Alzheimer	0.1	2.13889e-07	121062	TRUE	4.99628e-05	FALSE	Leucine	Alzheimer's disease	Disease
rs11183620	G	A	G	A	-0.0265713	0.000666408	0.5519	0.520819	FALSE	FALSE	FALSE	12	47212370	0.00219984	0.761939	455258	71880	383378	TRUE	reported	log odds	5.92298e-08	0.00490156	lotta	Leu	TRUE	reported	84123	SD	12	47212370				0.000349213	84123	45.636	1	TRUE	lotta_Leu_Jansen_Alzheimer	0.1	3.36891e-08	121062	TRUE	3.74307e-05	FALSE	Leucine	Alzheimer's disease	Disease
rs114796149	A	G	A	G	0.0931728	-0.00942273	0.0207	0.0153064	FALSE	FALSE	FALSE	4	88920985	0.00936871	0.314528	455258	71880	383378	TRUE	reported	log odds	1.42498e-07	0.0177067	lotta	Leu	TRUE	reported	78642	SD	4	88920985				0.000351961	78642	45.636	1	TRUE	lotta_Leu_Jansen_Alzheimer	0.1	4.06984e-07	121062	TRUE	7.57828e-05	FALSE	Leucine	Alzheimer's disease	Disease
rs11682879	T	C	T	C	0.0336315	-0.00125302	0.1574	0.149168	FALSE	FALSE	FALSE	2	240045761	0.00302699	0.67891	455258	71880	383378	TRUE	reported	log odds	8.53395e-07	0.00683151	lotta	Leu	TRUE	reported	80757	SD	2	240045761				0.000300019	80757	45.636	1	TRUE	lotta_Leu_Jansen_Alzheimer	0.1	6.0573e-08	121062	TRUE	0.000170967	FALSE	Leucine	Alzheimer's disease	Disease
rs116997291	T	C	T	C	-0.0588323	-0.00632346	0.0475	0.0413151	FALSE	FALSE	FALSE	8	64012280	0.00541893	0.243243	455258	71880	383378	TRUE	reported	log odds	4.89598e-07	0.0116963	lotta	Leu	TRUE	reported	80757	SD	8	64012280				0.000313199	80757	45.636	1	TRUE	lotta_Leu_Jansen_Alzheimer	0.1	4.81572e-07	121062	TRUE	0.000182018	FALSE	Leucine	Alzheimer's disease	Disease
rs12021720	C	T	C	T	-0.0461371	0.00583326	0.9122	0.903634	FALSE	FALSE	FALSE	1	100672060	0.0036595	0.110935	455258	71880	383378	TRUE	reported	log odds	5.74606e-08	0.00850139	lotta	Leu	TRUE	reported	86349	SD	1	100672060				0.000340969	86349	45.636	1	TRUE	lotta_Leu_Jansen_Alzheimer	0.1	9.00904e-07	121062	TRUE	8.39625e-05	FALSE	Leucine	Alzheimer's disease	Disease
rs12149660	A	G	A	G	-0.076408	-0.0100902	0.1156	0.110887	FALSE	FALSE	FALSE	16	70309237	0.00343857	0.00334164	455258	71880	383378	TRUE	reported	log odds	1.15611e-23	0.00762022	lotta	Leu	TRUE	reported	84122	SD	16	70309237				0.00119375	84122	45.636	1	TRUE	lotta_Leu_Jansen_Alzheimer	0.1	3.05249e-06	121062	TRUE	2.64937e-13	FALSE	Leucine	Alzheimer's disease	Disease
rs1260326	C	T	C	T	-0.0468792	-0.000455619	0.612	0.59518	FALSE	FALSE	FALSE	2	27730940	0.00220003	0.835934	455258	71880	383378	TRUE	reported	log odds	6.9215e-21	0.00500045	lotta	Leu	TRUE	reported	84123	SD	2	27730940				0.00104369	84123	45.636	1	TRUE	lotta_Leu_Jansen_Alzheimer	0.1	1.52031e-08	121062	TRUE	7.3739e-13	FALSE	Leucine	Alzheimer's disease	Disease
rs2127864	G	A	G	A	-0.0490389	0.00181336	0.1885	0.194456	FALSE	FALSE	FALSE	4	89147993	0.00274678	0.50914	455258	71880	383378	TRUE	reported	log odds	1.24509e-14	0.0063596	lotta	Leu	TRUE	reported	80759	SD	4	89147993				0.000735718	80759	45.636	1	TRUE	lotta_Leu_Jansen_Alzheimer	0.1	1.56557e-07	121062	TRUE	3.99866e-09	FALSE	Leucine	Alzheimer's disease	Disease
rs2236493	C	T	C	T	0.0294634	-0.00450207	0.2065	0.224515	FALSE	FALSE	FALSE	14	102695693	0.0025844	0.0815061	455258	71880	383378	TRUE	reported	log odds	7.16193e-07	0.00594379	lotta	Leu	TRUE	reported	86348	SD	14	102695693				0.000284487	86348	45.636	1	TRUE	lotta_Leu_Jansen_Alzheimer	0.1	1.07282e-06	121062	TRUE	0.000378915	FALSE	Leucine	Alzheimer's disease	Disease
rs2422358	T	A	T	A	0.0258331	0.0292307	0.4429	0.551463	FALSE	TRUE	TRUE	2	65231806	0.0107523	0.00655707	455258	71880	383378	TRUE	reported	log odds	2.49597e-07	0.00500836	lotta	Leu	TRUE	reported	80760	SD	2	65231806				0.000329323	80760	45.636	1	TRUE	lotta_Leu_Jansen_Alzheimer	0.1	6.42483e-05	121062	TRUE	0.0257241	FALSE	Leucine	Alzheimer's disease	Disease
rs2488071	G	A	G	A	0.0262572	0.00342087	0.5347	0.515753	FALSE	FALSE	FALSE	10	94499577	0.00215782	0.11289	455258	71880	383378	TRUE	reported	log odds	7.72698e-08	0.00488688	lotta	Leu	TRUE	reported	84123	SD	10	94499577				0.00034306	84123	45.636	1	TRUE	lotta_Leu_Jansen_Alzheimer	0.1	8.88394e-07	121062	TRUE	8.97154e-05	FALSE	Leucine	Alzheimer's disease	Disease
rs261334	C	G	C	G	0.0412206	-0.00167345	0.7892	0.788359	FALSE	TRUE	FALSE	15	58726744	0.00264003	0.526163	455258	71880	383378	TRUE	reported	log odds	2.76121e-12	0.00589793	lotta	Leu	TRUE	reported	86351	SD	15	58726744				0.000565349	86351	45.636	1	TRUE	lotta_Leu_Jansen_Alzheimer	0.1	1.42019e-07	121062	TRUE	1.48579e-07	FALSE	Leucine	Alzheimer's disease	Disease
rs2638314	A	T	A	T	0.0338859	0.00431393	0.1808	0.176625	FALSE	TRUE	FALSE	12	56866334	0.00299099	0.149215	455258	71880	383378	TRUE	reported	log odds	1.59001e-07	0.0064643	lotta	Leu	TRUE	reported	80759	SD	12	56866334				0.000340139	80759	45.636	1	TRUE	lotta_Leu_Jansen_Alzheimer	0.1	8.22521e-07	121062	TRUE	0.000113377	FALSE	Leucine	Alzheimer's disease	Disease
rs35194512	C	A	C	A	0.0366524	0.00488207	0.313	0.320604	FALSE	FALSE	FALSE	1	63048277	0.00245817	0.0470262	455258	71880	383378	TRUE	reported	log odds	1.67598e-08	0.0064952	lotta	Leu	TRUE	reported	55085	SD	1	63048277				0.000577745	55085	45.636	1	TRUE	lotta_Leu_Jansen_Alzheimer	0.1	1.57789e-06	121062	TRUE	9.28395e-06	FALSE	Leucine	Alzheimer's disease	Disease
rs4253272	T	C	T	C	0.0318909	-0.00121472	0.5088	0.4781	FALSE	FALSE	FALSE	4	187163614	0.0052888	0.818342	455258	71880	383378	TRUE	reported	log odds	1.46501e-10	0.00497595	lotta	Leu	TRUE	reported	80759	SD	4	187163614				0.000508357	80759	45.636	1	TRUE	lotta_Leu_Jansen_Alzheimer	0.1	1.11913e-07	121062	TRUE	1.01024e-06	FALSE	Leucine	Alzheimer's disease	Disease
rs493841	T	C	T	C	0.0279777	-0.00388552	0.5252	0.524915	FALSE	FALSE	FALSE	19	49301877	0.00232551	0.0947567	455258	71880	383378	TRUE	reported	log odds	1.95601e-08	0.00498178	lotta	Leu	TRUE	reported	80760	SD	19	49301877				0.000390382	80760	45.636	1	TRUE	lotta_Leu_Jansen_Alzheimer	0.1	1.14439e-06	121062	TRUE	3.89238e-05	FALSE	Leucine	Alzheimer's disease	Disease
rs61588183	G	T	G	T	-0.0516536	0.0167236	0.0952	0.91948	FALSE	FALSE	FALSE	8	32465631	0.0196571	0.3949	455258	71880	383378	TRUE	reported	log odds	4.82303e-07	0.010263	lotta	Leu	TRUE	reported	55085	SD	8	32465631				0.000459643	55085	45.636	1	TRUE	lotta_Leu_Jansen_Alzheimer	0.1	6.29905e-06	121062	TRUE	0.000229848	FALSE	Leucine	Alzheimer's disease	Disease
rs6458331	C	T	C	T	-0.0362331	-0.013422	0.2808	0.6819	FALSE	FALSE	FALSE	6	43280028	0.011484	0.2425	455258	71880	383378	TRUE	reported	log odds	6.45298e-08	0.00670239	lotta	Leu	TRUE	reported	55085	SD	6	43280028				0.000530259	55085	45.636	1	TRUE	lotta_Leu_Jansen_Alzheimer	0.1	1.18744e-05	121062	TRUE	0.000138561	FALSE	Leucine	Alzheimer's disease	Disease
rs7170131	A	G	A	G	0.024496	0.00140955	0.4176	0.417108	FALSE	FALSE	FALSE	15	26128474	0.00222232	0.525905	455258	71880	383378	TRUE	reported	log odds	5.13902e-07	0.0048787	lotta	Leu	TRUE	reported	86348	SD	15	26128474				0.000291879	86348	45.636	1	TRUE	lotta_Leu_Jansen_Alzheimer	0.1	1.46829e-07	121062	TRUE	0.000177017	FALSE	Leucine	Alzheimer's disease	Disease
rs74590832	G	T	G	T	0.039219	0.00206813	0.1192	0.127733	FALSE	FALSE	FALSE	7	45716903	0.00323614	0.522774	455258	71880	383378	TRUE	reported	log odds	3.25499e-07	0.00767795	lotta	Leu	TRUE	reported	80758	SD	7	45716903				0.000322981	80758	45.636	1	TRUE	lotta_Leu_Jansen_Alzheimer	0.1	1.44841e-07	121062	TRUE	0.000107896	FALSE	Leucine	Alzheimer's disease	Disease
rs7678928	T	C	T	C	0.0716291	-0.00228303	0.4539	0.460548	FALSE	FALSE	FALSE	4	89222827	0.00217446	0.29375	455258	71880	383378	TRUE	reported	log odds	8.24518e-50	0.00482708	lotta	Leu	TRUE	reported	86350	SD	4	89222827				0.00254356	86350	45.636	1	TRUE	lotta_Leu_Jansen_Alzheimer	0.1	3.9362e-07	121062	TRUE	4.5131e-29	FALSE	Leucine	Alzheimer's disease	Disease
rs964184	C	G	C	G	0.0490425	-0.000426355	0.8658	0.856714	FALSE	TRUE	FALSE	11	116648917	0.00307787	0.889827	455258	71880	383378	TRUE	reported	log odds	3.68638e-12	0.00705748	lotta	Leu	TRUE	reported	86349	SD	11	116648917				0.000558914	86349	45.636	1	TRUE	lotta_Leu_Jansen_Alzheimer	0.1	6.7826e-09	121062	TRUE	1.22376e-07	FALSE	Leucine	Alzheimer's disease	Disease
rs11670016	T	C	T	C	0.125171	0.00436581	0.089	0.0923314	FALSE	FALSE	FALSE	19	18414175	0.00378615	0.248869	455258	71880	383378	TRUE	reported	log odds	7.56903e-09	0.0216634	lotta	Serotonin	TRUE	reported	13107	SD	19	18414175				0.00254066	13107	29.7356	1	TRUE	lotta_Serotonin_Jansen_Alzheimer	0.1	4.85443e-07	121062	TRUE	6.30771e-08	FALSE	Serotonin	Alzheimer's disease	Disease
rs12208357	T	C	T	C	0.121737	-0.00944809	0.0777	0.0639513	FALSE	FALSE	FALSE	6	160543148	0.00442166	0.0326159	455258	71880	383378	TRUE	reported	log odds	1.28e-07	0.0230476	lotta	Serotonin	TRUE	reported	13107	SD	6	160543148				0.00212407	13107	29.7356	1	TRUE	lotta_Serotonin_Jansen_Alzheimer	0.1	1.62504e-06	121062	TRUE	1.08016e-06	FALSE	Serotonin	Alzheimer's disease	Disease
rs17092104	C	G	C	G	-0.0933586	-0.00413106	0.0997	0.0901601	FALSE	TRUE	FALSE	8	20005554	0.00377043	0.273233	455258	71880	383378	TRUE	reported	log odds	5.28105e-08	0.0171552	lotta	Serotonin	TRUE	reported	18898	SD	8	20005554				0.00156466	18898	29.7356	1	TRUE	lotta_Serotonin_Jansen_Alzheimer	0.1	4.25607e-07	121062	TRUE	6.48445e-07	FALSE	Serotonin	Alzheimer's disease	Disease
rs2343592	G	A	G	A	-0.06854	0.00681258	0.2607	0.271635	FALSE	FALSE	FALSE	8	106572270	0.00242685	0.00499793	455258	71880	383378	TRUE	reported	log odds	2.1e-07	0.0132062	lotta	Serotonin	TRUE	reported	14848	SD	8	106572270				0.00181084	14848	29.7356	1	TRUE	lotta_Serotonin_Jansen_Alzheimer	0.1	2.79062e-06	121062	TRUE	2.54765e-06	FALSE	Serotonin	Alzheimer's disease	Disease
rs6484437	G	A	G	A	0.0551771	0.00144755	0.6901	0.680212	FALSE	FALSE	FALSE	11	10667275	0.00231758	0.532236	455258	71880	383378	TRUE	reported	log odds	6.92102e-07	0.0111155	lotta	Serotonin	TRUE	reported	18898	SD	11	10667275				0.00130221	18898	29.7356	1	TRUE	lotta_Serotonin_Jansen_Alzheimer	0.1	1.38551e-07	121062	TRUE	4.92857e-06	FALSE	Serotonin	Alzheimer's disease	Disease
rs11142402	T	G	T	G	0.0267704	0.00100817	0.4261	0.41295	FALSE	FALSE	FALSE	9	73021070	0.00219055	0.645347	455258	71880	383378	TRUE	reported	log odds	6.37793e-08	0.00495015	lotta	Val	TRUE	reported	83413	SD	9	73021070				0.0003505	83413	66.0074	1	TRUE	lotta_Val_Jansen_Alzheimer	0.1	7.48957e-08	121062	TRUE	4.12984e-05	FALSE	Valine	Alzheimer's disease	Disease
rs117048185	C	G	C	G	0.124303	0.00268681	0.0159	0.0156452	FALSE	TRUE	FALSE	19	49309776	0.00923035	0.770987	455258	71880	383378	TRUE	reported	log odds	3.38197e-09	0.0210256	lotta	Val	TRUE	reported	72248	SD	19	49309776				0.000483537	72248	66.0074	1	TRUE	lotta_Val_Jansen_Alzheimer	0.1	3.3788e-08	121062	TRUE	3.50147e-06	FALSE	Valine	Alzheimer's disease	Disease
rs117643180	A	C	A	C	-0.133613	0.00349529	0.0258	0.0240992	FALSE	FALSE	FALSE	17	7185779	0.00703962	0.61953	455258	71880	383378	TRUE	reported	log odds	2.27877e-17	0.0157581	lotta	Val	TRUE	reported	80040	SD	17	7185779				0.000897419	80040	66.0074	1	TRUE	lotta_Val_Jansen_Alzheimer	0.1	8.73198e-08	121062	TRUE	7.37765e-11	FALSE	Valine	Alzheimer's disease	Disease
rs12149660	A	G	A	G	-0.0726091	-0.0100902	0.1155	0.110887	FALSE	FALSE	FALSE	16	70309237	0.00343857	0.00334164	455258	71880	383378	TRUE	reported	log odds	2.43893e-21	0.00765596	lotta	Val	TRUE	reported	83411	SD	16	70309237				0.00107719	83411	66.0074	1	TRUE	lotta_Val_Jansen_Alzheimer	0.1	3.05249e-06	121062	TRUE	4.91962e-12	FALSE	Valine	Alzheimer's disease	Disease
rs12466705	A	G	A	G	0.0309266	0.00258027	0.2531	0.257345	FALSE	FALSE	FALSE	2	211423777	0.00247123	0.296429	455258	71880	383378	TRUE	reported	log odds	2.60699e-08	0.00555633	lotta	Val	TRUE	reported	85641	SD	2	211423777				0.000361617	85641	66.0074	1	TRUE	lotta_Val_Jansen_Alzheimer	0.1	3.86743e-07	121062	TRUE	3.7878e-05	FALSE	Valine	Alzheimer's disease	Disease
rs2127864	G	A	G	A	-0.0603886	0.00181336	0.1887	0.194456	FALSE	FALSE	FALSE	4	89147993	0.00274678	0.50914	455258	71880	383378	TRUE	reported	log odds	3.11602e-21	0.00638424	lotta	Val	TRUE	reported	80041	SD	4	89147993				0.00111659	80041	66.0074	1	TRUE	lotta_Val_Jansen_Alzheimer	0.1	1.56557e-07	121062	TRUE	4.14572e-13	FALSE	Valine	Alzheimer's disease	Disease
rs222847	A	T	A	T	-0.0598529	0.00660492	0.0545	0.0426856	FALSE	TRUE	FALSE	17	7185417	0.00535118	0.217094	455258	71880	383378	TRUE	reported	log odds	1.86599e-08	0.0106424	lotta	Val	TRUE	reported	85639	SD	17	7185417				0.000369197	85639	66.0074	1	TRUE	lotta_Val_Jansen_Alzheimer	0.1	5.41677e-07	121062	TRUE	3.48982e-05	FALSE	Valine	Alzheimer's disease	Disease
rs2422358	T	A	T	A	0.0674903	0.0292307	0.4431	0.551463	FALSE	TRUE	TRUE	2	65231806	0.0107523	0.00655707	455258	71880	383378	TRUE	reported	log odds	4.10488e-41	0.00502572	lotta	Val	TRUE	reported	80042	SD	2	65231806				0.00224798	80042	66.0074	1	TRUE	lotta_Val_Jansen_Alzheimer	0.1	6.42483e-05	121062	TRUE	4.89893e-18	FALSE	Valine	Alzheimer's disease	Disease
rs261334	C	G	C	G	0.0307997	-0.00167345	0.7893	0.788359	FALSE	TRUE	FALSE	15	58726744	0.00264003	0.526163	455258	71880	383378	TRUE	reported	log odds	2.00701e-07	0.00592417	lotta	Val	TRUE	reported	85639	SD	15	58726744				0.000315522	85639	66.0074	1	TRUE	lotta_Val_Jansen_Alzheimer	0.1	1.42019e-07	121062	TRUE	9.85529e-05	FALSE	Valine	Alzheimer's disease	Disease
rs2638314	A	T	A	T	0.0406124	0.00431393	0.1808	0.176625	FALSE	TRUE	FALSE	12	56866334	0.00299099	0.149215	455258	71880	383378	TRUE	reported	log odds	3.98602e-10	0.00649279	lotta	Val	TRUE	reported	80040	SD	12	56866334				0.00048858	80040	66.0074	1	TRUE	lotta_Val_Jansen_Alzheimer	0.1	8.22521e-07	121062	TRUE	3.26196e-06	FALSE	Valine	Alzheimer's disease	Disease
rs35194512	C	A	C	A	0.0345527	0.00488207	0.3129	0.320604	FALSE	FALSE	FALSE	1	63048277	0.00245817	0.0470262	455258	71880	383378	TRUE	reported	log odds	1.322e-07	0.00654903	lotta	Val	TRUE	reported	54196	SD	1	63048277				0.000513357	54196	66.0074	1	TRUE	lotta_Val_Jansen_Alzheimer	0.1	1.57789e-06	121062	TRUE	3.45062e-05	FALSE	Valine	Alzheimer's disease	Disease
rs429358	C	T	C	T	-0.0359445	0.162121	0.1579	0.140838	FALSE	FALSE	FALSE	19	45411941	0.00309021	1e-200	455258	71880	383378	TRUE	reported	log odds	1.56498e-07	0.00685309	lotta	Val	TRUE	reported	80039	SD	19	45411941				0.00034359	80039	66.0074	1	TRUE	lotta_Val_Jansen_Alzheimer	0.1	0.000959	121062	FALSE	0.0063244	TRUE	Valine	Alzheimer's disease	Disease
rs4801776	T	C	T	C	-0.0589762	0.00688614	0.2609	0.262612	FALSE	FALSE	FALSE	19	49304215	0.00600345	0.251369	455258	71880	383378	TRUE	reported	log odds	1.56315e-24	0.00576897	lotta	Val	TRUE	reported	77806	SD	19	49304215				0.00134141	77806	66.0074	1	TRUE	lotta_Val_Jansen_Alzheimer	0.1	2.79062e-06	121062	TRUE	2.72409e-14	FALSE	Valine	Alzheimer's disease	Disease
rs4904882	T	C	T	C	0.0431328	-0.00376401	0.9055	0.899831	FALSE	FALSE	FALSE	14	92836128	0.0036143	0.29768	455258	71880	383378	TRUE	reported	log odds	4.42996e-07	0.00854284	lotta	Val	TRUE	reported	80040	SD	14	92836128				0.000318395	80040	66.0074	1	TRUE	lotta_Val_Jansen_Alzheimer	0.1	3.88098e-07	121062	TRUE	0.000156569	FALSE	Valine	Alzheimer's disease	Disease
rs62061426	A	G	A	G	0.0379501	-0.000118385	0.2118	0.19692	FALSE	FALSE	FALSE	17	7074125	0.00271733	0.96525	455258	71880	383378	TRUE	reported	log odds	9.4591e-10	0.00620303	lotta	Val	TRUE	reported	77802	SD	17	7074125				0.00048086	77802	66.0074	1	TRUE	lotta_Val_Jansen_Alzheimer	0.1	6.73698e-10	121062	TRUE	1.86651e-06	FALSE	Valine	Alzheimer's disease	Disease
rs646123	A	G	A	G	-0.0299532	0.00701361	0.2707	0.271974	FALSE	FALSE	FALSE	17	40720632	0.00242699	0.00385434	455258	71880	383378	TRUE	reported	log odds	3.60296e-08	0.00543713	lotta	Val	TRUE	reported	85641	SD	17	40720632				0.000354251	85641	66.0074	1	TRUE	lotta_Val_Jansen_Alzheimer	0.1	2.96004e-06	121062	TRUE	0.000127933	FALSE	Valine	Alzheimer's disease	Disease
rs6480615	A	C	A	C	-0.0257341	0.00188915	0.3597	0.373745	FALSE	FALSE	FALSE	10	74057642	0.00223134	0.397193	455258	71880	383378	TRUE	reported	log odds	3.18302e-07	0.00503406	lotta	Val	TRUE	reported	85640	SD	10	74057642				0.000305051	85640	66.0074	1	TRUE	lotta_Val_Jansen_Alzheimer	0.1	2.53904e-07	121062	TRUE	0.000145222	FALSE	Valine	Alzheimer's disease	Disease
rs72998459	T	C	T	C	0.0476866	-0.00426757	0.0729	0.0576686	FALSE	FALSE	FALSE	2	240547189	0.00464406	0.358132	455258	71880	383378	TRUE	reported	log odds	7.03008e-07	0.00961229	lotta	Val	TRUE	reported	80044	SD	2	240547189				0.000307381	80044	66.0074	1	TRUE	lotta_Val_Jansen_Alzheimer	0.1	3.00899e-07	121062	TRUE	0.000192664	FALSE	Valine	Alzheimer's disease	Disease
rs731826	G	T	G	T	-0.0282797	-0.000611552	0.4027	0.408762	FALSE	FALSE	FALSE	19	50380858	0.00219552	0.780594	455258	71880	383378	TRUE	reported	log odds	1.46299e-08	0.00499111	lotta	Val	TRUE	reported	83413	SD	19	50380858				0.000384728	83413	66.0074	1	TRUE	lotta_Val_Jansen_Alzheimer	0.1	2.74741e-08	121062	TRUE	1.54228e-05	FALSE	Valine	Alzheimer's disease	Disease
rs7678928	T	C	T	C	0.0947935	-0.00228303	0.4538	0.460548	FALSE	FALSE	FALSE	4	89222827	0.00217446	0.29375	455258	71880	383378	TRUE	reported	log odds	2.51189e-85	0.00484258	lotta	Val	TRUE	reported	85637	SD	4	89222827				0.00445454	85637	66.0074	1	TRUE	lotta_Val_Jansen_Alzheimer	0.1	3.9362e-07	121062	TRUE	9.51883e-50	FALSE	Valine	Alzheimer's disease	Disease
rs780093	C	T	C	T	-0.0301125	4.72895e-05	0.6201	0.60348	FALSE	FALSE	FALSE	2	27742603	0.00220448	0.982885	455258	71880	383378	TRUE	reported	log odds	1.45101e-09	0.00497727	lotta	Val	TRUE	reported	85639	SD	2	27742603				0.000427223	85639	66.0074	1	TRUE	lotta_Val_Jansen_Alzheimer	0.1	1.62659e-10	121062	TRUE	3.71318e-06	FALSE	Valine	Alzheimer's disease	Disease
rs9296413	T	C	T	C	0.0264806	0.00451836	0.6107	0.57838	FALSE	FALSE	FALSE	6	43280941	0.00218804	0.0389206	455258	71880	383378	TRUE	reported	log odds	2.38002e-07	0.00512495	lotta	Val	TRUE	reported	80045	SD	6	43280941				0.000333425	80045	66.0074	1	TRUE	lotta_Val_Jansen_Alzheimer	0.1	1.51333e-06	121062	TRUE	0.000185039	FALSE	Valine	Alzheimer's disease	Disease
rs964184	C	G	C	G	0.0713264	-0.000426355	0.8658	0.856714	FALSE	TRUE	FALSE	11	116648917	0.00307787	0.889827	455258	71880	383378	TRUE	reported	log odds	7.68422e-24	0.00708447	lotta	Val	TRUE	reported	85639	SD	11	116648917				0.00118223	85639	66.0074	1	TRUE	lotta_Val_Jansen_Alzheimer	0.1	6.7826e-09	121062	TRUE	1.53032e-14	FALSE	Valine	Alzheimer's disease	Disease
rs10212294	G	T	G	T	0.246579	0.0017	0.851332	0.89	FALSE	FALSE	FALSE	3	85668496	0.01	0.87	898130	74124	824006	TRUE	reported	log odds	2.15635e-06	0.0520408	framingham	indole	TRUE	reported	2076	SD	3	85668496	SD			0.0153907	2076	45.8462	1	TRUE	framingham_indole_3_propionate_Mahajan_Type2diabetes	0.1	8.59987e-08	136013	TRUE	1.89127e-08	FALSE	Indole-3-propionate	Type 2 diabetes	Disease
rs12699655	G	T	G	T	-0.207565	-0.0088	0.45103	0.47	FALSE	FALSE	FALSE	7	14730795	0.0064	0.17	898130	74124	824006	TRUE	reported	log odds	3.05559e-08	0.0374786	framingham	indole	TRUE	reported	2076	SD	7	14730795	SD			0.021335	2076	45.8462	1	TRUE	framingham_indole_3_propionate_Mahajan_Type2diabetes	0.1	5.86346e-06	136013	TRUE	6.21857e-11	FALSE	Indole-3-propionate	Type 2 diabetes	Disease
rs1460100	T	C	T	C	-0.239113	0.011	0.171118	0.18	FALSE	FALSE	FALSE	5	168076506	0.0084	0.18	898130	74124	824006	TRUE	reported	log odds	2.02794e-06	0.050333	framingham	indole	TRUE	reported	2076	SD	5	168076506	SD			0.016219	2076	45.8462	1	TRUE	framingham_indole_3_propionate_Mahajan_Type2diabetes	0.1	5.42931e-06	136013	TRUE	1.33993e-08	FALSE	Indole-3-propionate	Type 2 diabetes	Disease
rs236164	T	C	T	C	-0.227495	-0.0028	0.158091	0.16	FALSE	FALSE	FALSE	20	5917428	0.0088	0.75	898130	74124	824006	TRUE	reported	log odds	8.1648e-06	0.0509985	framingham	indole	TRUE	reported	2076	SD	20	5917428	SD			0.0137767	2076	45.8462	1	TRUE	framingham_indole_3_propionate_Mahajan_Type2diabetes	0.1	3.20274e-07	136013	TRUE	1.14044e-07	FALSE	Indole-3-propionate	Type 2 diabetes	Disease
rs2725571	T	C	T	C	0.167469	0.0052	0.451316	0.44	FALSE	FALSE	FALSE	15	54129428	0.0064	0.42	898130	74124	824006	TRUE	reported	log odds	6.68474e-06	0.0371864	framingham	indole	TRUE	reported	2076	SD	15	54129428	SD			0.0138899	2076	45.8462	1	TRUE	framingham_indole_3_propionate_Mahajan_Type2diabetes	0.1	2.02522e-06	136013	TRUE	1.24942e-07	FALSE	Indole-3-propionate	Type 2 diabetes	Disease
rs2898455	C	T	C	T	-0.236758	-0.0007	0.808591	0.79	FALSE	FALSE	FALSE	8	17987012	0.0079	0.93	898130	74124	824006	TRUE	reported	log odds	3.25459e-06	0.0508713	framingham	indole	TRUE	reported	2076	SD	8	17987012	SD			0.0173513	2076	45.8462	1	TRUE	framingham_indole_3_propionate_Mahajan_Type2diabetes	0.1	2.47097e-08	136013	TRUE	2.2324e-09	FALSE	Indole-3-propionate	Type 2 diabetes	Disease
rs602825	C	G	C	G	0.200341	-0.0081	0.216666	0.21	FALSE	TRUE	FALSE	1	112380136	0.0077	0.3	898130	74124	824006	TRUE	reported	log odds	8.33501e-06	0.0449559	framingham	indole	TRUE	reported	2076	SD	1	112380136	SD			0.0136241	2076	45.8462	1	TRUE	framingham_indole_3_propionate_Mahajan_Type2diabetes	0.1	3.30827e-06	136013	TRUE	1.82522e-07	FALSE	Indole-3-propionate	Type 2 diabetes	Disease
rs6487322	A	G	A	G	-0.193519	-0.0014	0.64444	0.62	FALSE	FALSE	FALSE	12	23173646	0.0065	0.83	898130	74124	824006	TRUE	reported	log odds	8.36056e-06	0.0434313	framingham	indole	TRUE	reported	2076	SD	12	23173646	SD			0.0171621	2076	45.8462	1	TRUE	framingham_indole_3_propionate_Mahajan_Type2diabetes	0.1	1.40364e-07	136013	TRUE	2.90288e-09	FALSE	Indole-3-propionate	Type 2 diabetes	Disease
rs6987588	T	C	T	C	-0.16503	0.0005	0.518898	0.5	FALSE	FALSE	FALSE	8	130572304	0.0064	0.94	898130	74124	824006	TRUE	reported	log odds	8.19208e-06	0.0370014	framingham	indole	TRUE	reported	2076	SD	8	130572304	SD			0.013598	2076	45.8462	1	TRUE	framingham_indole_3_propionate_Mahajan_Type2diabetes	0.1	1.89977e-08	136013	TRUE	1.24237e-07	FALSE	Indole-3-propionate	Type 2 diabetes	Disease
rs7601397	G	A	G	A	0.354182	0.0098	0.119952	0.14	FALSE	FALSE	FALSE	2	15722380	0.0097	0.31	898130	74124	824006	TRUE	reported	log odds	6.16737e-06	0.0783489	framingham	indole	TRUE	reported	2076	SD	2	15722380	SD			0.0264848	2076	45.8462	1	TRUE	framingham_indole_3_propionate_Mahajan_Type2diabetes	0.1	3.51522e-06	136013	TRUE	2.21582e-13	FALSE	Indole-3-propionate	Type 2 diabetes	Disease
rs868179	T	C	T	C	-0.382001	-0.0077	0.0879569	0.092	FALSE	FALSE	FALSE	2	177549497	0.011	0.49	898130	74124	824006	TRUE	reported	log odds	7.2613e-07	0.0771058	framingham	indole	TRUE	reported	2076	SD	2	177549497	SD			0.0234123	2076	45.8462	1	TRUE	framingham_indole_3_propionate_Mahajan_Type2diabetes	0.1	1.50532e-06	136013	TRUE	4.73151e-12	FALSE	Indole-3-propionate	Type 2 diabetes	Disease
rs964546	C	T	C	T	0.249921	0.0014	0.142329	0.15	FALSE	FALSE	FALSE	7	134308254	0.0092	0.88	898130	74124	824006	TRUE	reported	log odds	8.16127e-06	0.0560246	framingham	indole	TRUE	reported	2076	SD	7	134308254	SD			0.0152493	2076	45.8462	1	TRUE	framingham_indole_3_propionate_Mahajan_Type2diabetes	0.1	7.59618e-08	136013	TRUE	2.19053e-08	FALSE	Indole-3-propionate	Type 2 diabetes	Disease
rs9656919	T	C	T	C	-0.535372	0.031	0.0301007	0.017	FALSE	FALSE	FALSE	8	118450822	0.025	0.22	898130	74124	824006	TRUE	reported	log odds	8.10296e-06	0.119973	framingham	indole	TRUE	reported	2076	SD	8	118450822	SD			0.0167357	2076	45.8462	1	TRUE	framingham_indole_3_propionate_Mahajan_Type2diabetes	0.1	4.884e-06	136013	TRUE	7.52384e-09	FALSE	Indole-3-propionate	Type 2 diabetes	Disease
rs12221306	A	T	A	T	0.157561	-0.003	0.613039	0.64	FALSE	TRUE	FALSE	10	17001338	0.0066	0.649999	898130	74124	824006	TRUE	reported	log odds	5.04189e-06	0.0345298	framingham	trimethylamine	TRUE	reported	2076	SD	10	17001338	SD			0.0117782	2076	332.203	1	TRUE	framingham_trimethylamine_N_oxide_Mahajan_Type2diabetes	0.1	6.30308e-07	136013	TRUE	1.02088e-06	FALSE	Trimethylamine N-oxide (TMAO)	Type 2 diabetes	Disease
rs13236413	T	C	T	C	0.408223	-0.0038	0.0900774	0.11	FALSE	FALSE	FALSE	7	156871065	0.011	0.719999	898130	74124	824006	TRUE	reported	log odds	2.23419e-06	0.0862869	framingham	trimethylamine	TRUE	reported	2076	SD	7	156871065	SD			0.0273178	2076	332.203	1	TRUE	framingham_trimethylamine_N_oxide_Mahajan_Type2diabetes	0.1	4.29684e-07	136013	TRUE	5.99911e-14	FALSE	Trimethylamine N-oxide (TMAO)	Type 2 diabetes	Disease
rs16917161	A	T	A	T	0.261652	-0.0052	0.0918946	0.11	FALSE	TRUE	FALSE	8	52966057	0.01	0.61	898130	74124	824006	TRUE	reported	log odds	9.23354e-06	0.0590053	framingham	trimethylamine	TRUE	reported	2076	SD	8	52966057	SD			0.0114263	2076	332.203	1	TRUE	framingham_trimethylamine_N_oxide_Mahajan_Type2diabetes	0.1	8.046e-07	136013	TRUE	1.52281e-06	FALSE	Trimethylamine N-oxide (TMAO)	Type 2 diabetes	Disease
rs17418675	C	T	C	T	0.155799	-0.016	0.341383	0.33	FALSE	FALSE	FALSE	2	55210605	0.0067	0.0179999	898130	74124	824006	TRUE	reported	log odds	9.10688e-06	0.0351107	framingham	trimethylamine	TRUE	reported	2076	SD	2	55210605	SD			0.0109153	2076	332.203	1	TRUE	framingham_trimethylamine_N_oxide_Mahajan_Type2diabetes	0.1	1.72029e-05	136013	TRUE	5.34301e-06	FALSE	Trimethylamine N-oxide (TMAO)	Type 2 diabetes	Disease
rs2703228	G	C	G	C	-0.216537	0.0062	0.323034	0.32	FALSE	TRUE	FALSE	8	5876009	0.0068	0.36	898130	74124	824006	TRUE	reported	log odds	1.28211e-07	0.0410001	framingham	trimethylamine	TRUE	reported	2076	SD	8	5876009	SD			0.0205074	2076	332.203	1	TRUE	framingham_trimethylamine_N_oxide_Mahajan_Type2diabetes	0.1	2.54261e-06	136013	TRUE	1.16588e-10	FALSE	Trimethylamine N-oxide (TMAO)	Type 2 diabetes	Disease
rs3935570	T	G	T	G	-0.22712	0.004	0.260675	0.27	FALSE	FALSE	FALSE	1	19167371	0.0071	0.58	898130	74124	824006	TRUE	reported	log odds	1.55787e-07	0.0432973	framingham	trimethylamine	TRUE	reported	2076	SD	1	19167371	SD			0.0198827	2076	332.203	1	TRUE	framingham_trimethylamine_N_oxide_Mahajan_Type2diabetes	0.1	9.58609e-07	136013	TRUE	1.88835e-10	FALSE	Trimethylamine N-oxide (TMAO)	Type 2 diabetes	Disease
rs4846884	C	A	C	A	0.210836	0.0025	0.843605	0.86	FALSE	FALSE	FALSE	1	231087075	0.0092	0.780001	898130	74124	824006	TRUE	reported	log odds	6.18612e-06	0.0466459	framingham	trimethylamine	TRUE	reported	2076	SD	1	231087075	SD			0.0117295	2076	332.203	1	TRUE	framingham_trimethylamine_N_oxide_Mahajan_Type2diabetes	0.1	2.28725e-07	136013	TRUE	1.00039e-06	FALSE	Trimethylamine N-oxide (TMAO)	Type 2 diabetes	Disease
rs692588	G	A	G	A	2.79397	0.025	0.0305513	0.03	FALSE	FALSE	FALSE	15	29005675	0.022	0.25	898130	74124	824006	TRUE	reported	log odds	1.26511e-06	0.576651	framingham	trimethylamine	TRUE	reported	2076	SD	15	29005675	SD			0.46241	2076	332.203	1	TRUE	framingham_trimethylamine_N_oxide_Mahajan_Type2diabetes	0.1	5.5306e-06	136013	TRUE	1.76797e-305	FALSE	Trimethylamine N-oxide (TMAO)	Type 2 diabetes	Disease
rs7302178	G	A	G	A	0.237074	-0.0058	0.16379	0.15	FALSE	FALSE	FALSE	12	27007893	0.0091	0.52	898130	74124	824006	TRUE	reported	log odds	6.39783e-06	0.0525337	framingham	trimethylamine	TRUE	reported	2076	SD	12	27007893	SD			0.0153957	2076	332.203	1	TRUE	framingham_trimethylamine_N_oxide_Mahajan_Type2diabetes	0.1	1.30364e-06	136013	TRUE	2.3471e-08	FALSE	Trimethylamine N-oxide (TMAO)	Type 2 diabetes	Disease
rs10085798	G	A	G	A	-0.091847	0.0094	0.05252	0.04	FALSE	FALSE	FALSE	7	15618982	0.017	0.58	898130	74124	824006	TRUE	reported	log odds	9.77e-06	0.020756	kettunen	Ace	TRUE	reported	24745	SD	7	15618982	SD			0.000839566	24745	27.1966	1	TRUE	kettunen_Ace_Mahajan_Type2diabetes	0.1	1.03151e-06	136013	TRUE	5.19841e-05	FALSE	Acetate	Type 2 diabetes	Disease
rs11154962	A	G	A	G	-0.082406	0.011	0.072242	0.12	FALSE	FALSE	FALSE	6	138465341	0.0099	0.28	898130	74124	824006	TRUE	reported	log odds	6.87e-06	0.018309	kettunen	Ace	TRUE	reported	24745	SD	6	138465341	SD			0.000910274	24745	27.1966	1	TRUE	kettunen_Ace_Mahajan_Type2diabetes	0.1	3.88448e-06	136013	TRUE	4.47597e-05	FALSE	Acetate	Type 2 diabetes	Disease
rs116701056	A	G	A	G	0.159687	-0.025	0.021098	0.015	FALSE	FALSE	FALSE	5	109462070	0.029	0.38	898130	74124	824006	TRUE	reported	log odds	1.22e-06	0.032884	kettunen	Ace	TRUE	reported	23552	SD	5	109462070	SD			0.00105329	23552	27.1966	1	TRUE	kettunen_Ace_Mahajan_Type2diabetes	0.1	2.80573e-06	136013	TRUE	1.286e-05	FALSE	Acetate	Type 2 diabetes	Disease
rs11777030	A	G	A	G	-0.051764	0.002	0.221552	0.29	FALSE	FALSE	FALSE	8	50035697	0.0071	0.780001	898130	74124	824006	TRUE	reported	log odds	9.34e-06	0.011672	kettunen	Ace	TRUE	reported	24743	SD	8	50035697	SD			0.000924253	24743	27.1966	1	TRUE	kettunen_Ace_Mahajan_Type2diabetes	0.1	2.50348e-07	136013	TRUE	1.50831e-05	FALSE	Acetate	Type 2 diabetes	Disease
rs1187950	T	C	T	C	0.149131	-0.0074	0.022961	0.036	FALSE	FALSE	FALSE	1	27234488	0.018	0.67	898130	74124	824006	TRUE	reported	log odds	5.62e-06	0.032824	kettunen	Ace	TRUE	reported	23550	SD	1	27234488	SD			0.000997858	23550	27.1966	1	TRUE	kettunen_Ace_Mahajan_Type2diabetes	0.1	5.7758e-07	136013	TRUE	1.24706e-05	FALSE	Acetate	Type 2 diabetes	Disease
rs12185728	T	C	T	C	-0.057475	-0.0098	0.199064	0.22	FALSE	FALSE	FALSE	2	11296969	0.0079	0.21	898130	74124	824006	TRUE	reported	log odds	3.76e-06	0.01242	kettunen	Ace	TRUE	reported	24742	SD	2	11296969	SD			0.00105336	24742	27.1966	1	TRUE	kettunen_Ace_Mahajan_Type2diabetes	0.1	5.00896e-06	136013	TRUE	1.22295e-05	FALSE	Acetate	Type 2 diabetes	Disease
rs12522004	A	G	A	G	0.045669	0.0021	0.334197	0.32	FALSE	FALSE	FALSE	5	145934483	0.0068	0.760001	898130	74124	824006	TRUE	reported	log odds	2.92e-06	0.009759	kettunen	Ace	TRUE	reported	24745	SD	5	145934483	SD			0.000928157	24745	27.1966	1	TRUE	kettunen_Ace_Mahajan_Type2diabetes	0.1	2.91692e-07	136013	TRUE	1.48327e-05	FALSE	Acetate	Type 2 diabetes	Disease
rs139709032	C	T	C	T	-0.174154	0.031	0.017133	0.02	FALSE	FALSE	FALSE	7	50542547	0.026	0.24	898130	74124	824006	TRUE	reported	log odds	4.14e-06	0.037799	kettunen	Ace	TRUE	reported	24740	SD	7	50542547	SD			0.00102147	24740	27.1966	1	TRUE	kettunen_Ace_Mahajan_Type2diabetes	0.1	5.72832e-06	136013	TRUE	1.87629e-05	FALSE	Acetate	Type 2 diabetes	Disease
rs142619875	T	C	T	C	-0.298663	0.029	0.009079	0.021	FALSE	FALSE	FALSE	10	26949600	0.025	0.23	898130	74124	824006	TRUE	reported	log odds	5.92e-06	0.065897	kettunen	Ace	TRUE	reported	21448	SD	10	26949600	SD			0.00160498	21448	27.1966	1	TRUE	kettunen_Ace_Mahajan_Type2diabetes	0.1	5.25812e-06	136013	TRUE	2.69747e-07	FALSE	Acetate	Type 2 diabetes	Disease
rs143139872	G	A	G	A	0.216165	-0.0021	0.015006	0.02	FALSE	FALSE	FALSE	20	45571571	0.022	0.92	898130	74124	824006	TRUE	reported	log odds	2.51e-06	0.045888	kettunen	Ace	TRUE	reported	24744	SD	20	45571571	SD			0.00138134	24744	27.1966	1	TRUE	kettunen_Ace_Mahajan_Type2diabetes	0.1	2.62725e-08	136013	TRUE	8.49161e-08	FALSE	Acetate	Type 2 diabetes	Disease
rs146711790	G	A	G	A	-0.079248	-0.021	0.081428	0.08	FALSE	FALSE	FALSE	21	35612761	0.012	0.0850002	898130	74124	824006	TRUE	reported	log odds	7.55e-06	0.017687	kettunen	Ace	TRUE	reported	24741	SD	21	35612761	SD			0.000939493	24741	27.1966	1	TRUE	kettunen_Ace_Mahajan_Type2diabetes	0.1	9.86281e-06	136013	TRUE	6.84809e-05	FALSE	Acetate	Type 2 diabetes	Disease
rs148776601	T	C	T	C	0.221651	0.037	0.018804	0.023	FALSE	FALSE	FALSE	20	23941397	0.024	0.12	898130	74124	824006	TRUE	reported	log odds	7.06e-06	0.049312	kettunen	Ace	TRUE	reported	19223	SD	20	23941397	SD			0.00181291	19223	27.1966	1	TRUE	kettunen_Ace_Mahajan_Type2diabetes	0.1	9.35653e-06	136013	TRUE	2.87026e-07	FALSE	Acetate	Type 2 diabetes	Disease
rs17876031	G	A	G	A	0.060706	0.01	0.672393	0.65	FALSE	FALSE	FALSE	5	176831119	0.0069	0.14	898130	74124	824006	TRUE	reported	log odds	3.41e-07	0.011897	kettunen	Ace	TRUE	reported	19377	SD	5	176831119	SD			0.00162356	19377	27.1966	1	TRUE	kettunen_Ace_Mahajan_Type2diabetes	0.1	6.91476e-06	136013	TRUE	9.22006e-07	FALSE	Acetate	Type 2 diabetes	Disease
rs1889459	C	G	C	G	0.058451	-0.0055	0.144281	0.16	FALSE	TRUE	FALSE	10	5314043	0.0088	0.53	898130	74124	824006	TRUE	reported	log odds	8.69e-06	0.013134	kettunen	Ace	TRUE	reported	24743	SD	10	5314043	SD			0.000843634	24743	27.1966	1	TRUE	kettunen_Ace_Mahajan_Type2diabetes	0.1	1.23571e-06	136013	TRUE	5.28505e-05	FALSE	Acetate	Type 2 diabetes	Disease
rs2185517	T	C	T	C	0.082537	-0.0003	0.068828	0.072	FALSE	FALSE	FALSE	14	26266466	0.012	0.98	898130	74124	824006	TRUE	reported	log odds	6.72e-06	0.018319	kettunen	Ace	TRUE	reported	24743	SD	14	26266466	SD			0.000873217	24743	27.1966	1	TRUE	kettunen_Ace_Mahajan_Type2diabetes	0.1	1.82786e-09	136013	TRUE	1.95121e-05	FALSE	Acetate	Type 2 diabetes	Disease
rs34531929	T	C	T	C	-0.078108	-0.0007	0.077102	0.073	FALSE	FALSE	FALSE	9	136118163	0.012	0.95	898130	74124	824006	TRUE	reported	log odds	8.7e-06	0.017551	kettunen	Ace	TRUE	reported	24741	SD	9	136118163	SD			0.000868241	24741	27.1966	1	TRUE	kettunen_Ace_Mahajan_Type2diabetes	0.1	1.0079e-08	136013	TRUE	2.1405e-05	TRUE	Acetate	Type 2 diabetes	Disease
rs3913723	G	A	G	A	-0.125783	0.0085	0.033949	0.05	FALSE	FALSE	FALSE	5	41560079	0.015	0.56	898130	74124	824006	TRUE	reported	log odds	2.12e-06	0.026509	kettunen	Ace	TRUE	reported	22521	SD	5	41560079	SD			0.00103777	22521	27.1966	1	TRUE	kettunen_Ace_Mahajan_Type2diabetes	0.1	1.0433e-06	136013	TRUE	1.44307e-05	FALSE	Acetate	Type 2 diabetes	Disease
rs4596437	A	G	A	G	0.075005	-0.0072	0.905564	0.87	FALSE	FALSE	FALSE	5	145914633	0.0097	0.46	898130	74124	824006	TRUE	reported	log odds	2.55e-06	0.015933	kettunen	Ace	TRUE	reported	24746	SD	5	145914633	SD			0.000962204	24746	27.1966	1	TRUE	kettunen_Ace_Mahajan_Type2diabetes	0.1	1.78233e-06	136013	TRUE	1.73588e-05	FALSE	Acetate	Type 2 diabetes	Disease
rs4600785	T	G	T	G	0.04303	0.0001	0.377349	0.39	FALSE	FALSE	FALSE	3	29844439	0.0065	0.99	898130	74124	824006	TRUE	reported	log odds	5.95e-06	0.009496	kettunen	Ace	TRUE	reported	24743	SD	3	29844439	SD			0.000870083	24743	27.1966	1	TRUE	kettunen_Ace_Mahajan_Type2diabetes	0.1	7.2313e-10	136013	TRUE	1.99893e-05	FALSE	Acetate	Type 2 diabetes	Disease
rs6595557	A	G	A	G	0.042657	-0.0077	0.548445	0.52	FALSE	FALSE	FALSE	5	124221582	0.0063	0.22	898130	74124	824006	TRUE	reported	log odds	4.24e-06	0.009268	kettunen	Ace	TRUE	reported	24743	SD	5	124221582	SD			0.000901269	24743	27.1966	1	TRUE	kettunen_Ace_Mahajan_Type2diabetes	0.1	4.49829e-06	136013	TRUE	5.39271e-05	FALSE	Acetate	Type 2 diabetes	Disease
rs6903989	C	A	C	A	0.093648	0.0036	0.854134	0.77	FALSE	FALSE	FALSE	6	29302030	0.0077	0.64	898130	74124	824006	TRUE	reported	log odds	2.51e-06	0.019879	kettunen	Ace	TRUE	reported	10280	SD	6	29302030	SD			0.00218528	10280	27.1966	1	TRUE	kettunen_Ace_Mahajan_Type2diabetes	0.1	6.97638e-07	136013	TRUE	7.08251e-06	TRUE	Acetate	Type 2 diabetes	Disease
rs72965935	G	A	G	A	-0.124816	0.0012	0.040293	0.05	FALSE	FALSE	FALSE	2	227594251	0.015	0.94	898130	74124	824006	TRUE	reported	log odds	3.29e-06	0.026814	kettunen	Ace	TRUE	reported	22641	SD	2	227594251	SD			0.00120487	22641	27.1966	1	TRUE	kettunen_Ace_Mahajan_Type2diabetes	0.1	2.07915e-08	136013	TRUE	1.4535e-06	FALSE	Acetate	Type 2 diabetes	Disease
rs73022785	C	T	C	T	-0.192933	-0.009	0.01701	0.02	FALSE	FALSE	FALSE	6	160178076	0.025	0.719999	898130	74124	824006	TRUE	reported	log odds	5.87e-07	0.038593	kettunen	Ace	TRUE	reported	24743	SD	6	160178076	SD			0.00124479	24743	27.1966	1	TRUE	kettunen_Ace_Mahajan_Type2diabetes	0.1	4.825e-07	136013	TRUE	5.55216e-07	FALSE	Acetate	Type 2 diabetes	Disease
rs76275189	T	C	T	C	-0.246645	-0.0029	0.009283	0.017	FALSE	FALSE	FALSE	4	78061647	0.027	0.91	898130	74124	824006	TRUE	reported	log odds	5.13e-06	0.054058	kettunen	Ace	TRUE	reported	22642	SD	4	78061647	SD			0.00111895	22642	27.1966	1	TRUE	kettunen_Ace_Mahajan_Type2diabetes	0.1	4.27168e-08	136013	TRUE	3.60205e-06	FALSE	Acetate	Type 2 diabetes	Disease
rs78062315	A	G	A	G	0.083011	-0.011	0.06618	0.046	FALSE	FALSE	FALSE	12	106920784	0.015	0.46	898130	74124	824006	TRUE	reported	log odds	9.57e-06	0.01874	kettunen	Ace	TRUE	reported	24742	SD	12	106920784	SD			0.000851709	24742	27.1966	1	TRUE	kettunen_Ace_Mahajan_Type2diabetes	0.1	1.61375e-06	136013	TRUE	5.352e-05	FALSE	Acetate	Type 2 diabetes	Disease
rs79081131	T	C	T	C	-0.07808	-0.0062	0.086458	0.11	FALSE	FALSE	FALSE	4	78537906	0.011	0.55	898130	74124	824006	TRUE	reported	log odds	9.17e-06	0.01759	kettunen	Ace	TRUE	reported	24743	SD	4	78537906	SD			0.000963038	24743	27.1966	1	TRUE	kettunen_Ace_Mahajan_Type2diabetes	0.1	1.1438e-06	136013	TRUE	1.44734e-05	FALSE	Acetate	Type 2 diabetes	Disease
rs80153228	T	C	T	C	-0.109764	0.0054	0.040419	0.037	FALSE	FALSE	FALSE	4	114122675	0.017	0.75	898130	74124	824006	TRUE	reported	log odds	7.7e-06	0.02452	kettunen	Ace	TRUE	reported	24745	SD	4	114122675	SD			0.000934581	24745	27.1966	1	TRUE	kettunen_Ace_Mahajan_Type2diabetes	0.1	3.15846e-07	136013	TRUE	1.40403e-05	FALSE	Acetate	Type 2 diabetes	Disease
rs8066484	A	G	A	G	0.09537	-0.012	0.057896	0.048	FALSE	FALSE	FALSE	17	63238114	0.015	0.43	898130	74124	824006	TRUE	reported	log odds	2.27e-06	0.020158	kettunen	Ace	TRUE	reported	24741	SD	17	63238114	SD			0.000992204	24741	27.1966	1	TRUE	kettunen_Ace_Mahajan_Type2diabetes	0.1	1.99977e-06	136013	TRUE	1.33621e-05	FALSE	Acetate	Type 2 diabetes	Disease
rs8756	A	C	A	C	-0.044435	0.053	0.49196	0.51	FALSE	FALSE	FALSE	12	66359752	0.0063	5.60015e-17	898130	74124	824006	TRUE	reported	log odds	4.03e-06	0.009633	kettunen	Ace	TRUE	reported	22521	SD	12	66359752	SD			0.000986979	22521	27.1966	1	TRUE	kettunen_Ace_Mahajan_Type2diabetes	0.1	0.000213324	136013	TRUE	0.0193937	FALSE	Acetate	Type 2 diabetes	Disease
rs11002782	A	G	A	G	0.0247581	0.011	0.5707	0.57	FALSE	FALSE	FALSE	10	80785567	0.0064	0.0879995	898130	74124	824006	TRUE	reported	log odds	3.48899e-07	0.0048593	lotta	Ile	TRUE	reported	86402	SD	10	80785567				0.000300354	86402	46.7305	1	TRUE	lotta_Ile_Mahajan_Type2diabetes	0.1	9.01435e-06	136013	TRUE	0.000988048	FALSE	Isoleucine	Type 2 diabetes	Disease
rs11142402	T	G	T	G	0.0245727	-0.0018	0.4264	0.44	FALSE	FALSE	FALSE	9	73021070	0.0064	0.780001	898130	74124	824006	TRUE	reported	log odds	6.13296e-07	0.00492735	lotta	Ile	TRUE	reported	84176	SD	9	73021070				0.000295367	84176	46.7305	1	TRUE	lotta_Ile_Mahajan_Type2diabetes	0.1	2.42664e-07	136013	TRUE	0.000140703	FALSE	Isoleucine	Type 2 diabetes	Disease
rs117643180	A	C	A	C	-0.090668	0.047	0.0258	0.028	FALSE	FALSE	FALSE	17	7185779	0.02	0.02	898130	74124	824006	TRUE	reported	log odds	7.48893e-09	0.0156865	lotta	Ile	TRUE	reported	80811	SD	17	7185779				0.000413243	80811	46.7305	1	TRUE	lotta_Ile_Mahajan_Type2diabetes	0.1	1.82884e-05	136013	TRUE	0.000300755	FALSE	Isoleucine	Type 2 diabetes	Disease
rs12149660	A	G	A	G	-0.0723124	-0.031	0.1156	0.12	FALSE	FALSE	FALSE	16	70309237	0.01	0.00179999	898130	74124	824006	TRUE	reported	log odds	2.261e-21	0.00761825	lotta	Ile	TRUE	reported	84176	SD	16	70309237				0.00106921	84176	46.7305	1	TRUE	lotta_Ile_Mahajan_Type2diabetes	0.1	3.08332e-05	136013	TRUE	5.91908e-10	FALSE	Isoleucine	Type 2 diabetes	Disease
rs1260326	C	T	C	T	-0.0480803	0.067	0.6119	0.61	FALSE	FALSE	FALSE	2	27730940	0.0065	1.29987e-24	898130	74124	824006	TRUE	reported	log odds	6.63285e-22	0.00499848	lotta	Ile	TRUE	reported	84177	SD	2	27730940				0.00109796	84177	46.7305	1	TRUE	lotta_Ile_Mahajan_Type2diabetes	0.1	0.000324424	136013	TRUE	0.000558695	FALSE	Isoleucine	Type 2 diabetes	Disease
rs1440581	C	T	C	T	0.0610119	0.02	0.5235	0.53	FALSE	FALSE	FALSE	4	89226422	0.0062	0.0012	898130	74124	824006	TRUE	reported	log odds	7.69485e-37	0.00481204	lotta	Ile	TRUE	reported	86402	SD	4	89226422				0.00185711	86402	46.7305	1	TRUE	lotta_Ile_Mahajan_Type2diabetes	0.1	3.02854e-05	136013	TRUE	5.29618e-18	FALSE	Isoleucine	Type 2 diabetes	Disease
rs144183894	A	C	A	C	0.0467308	-0.011	0.0748	0.071	FALSE	FALSE	FALSE	12	14192671	0.013	0.37	898130	74124	824006	TRUE	reported	log odds	7.70105e-07	0.00945394	lotta	Ile	TRUE	reported	80812	SD	12	14192671				0.000302255	80812	46.7305	1	TRUE	lotta_Ile_Mahajan_Type2diabetes	0.1	2.42554e-06	136013	TRUE	0.00036519	FALSE	Isoleucine	Type 2 diabetes	Disease
rs2127864	G	A	G	A	-0.04631	0.0043	0.1885	0.18	FALSE	FALSE	FALSE	4	89147993	0.0084	0.61	898130	74124	824006	TRUE	reported	log odds	3.25237e-13	0.00635777	lotta	Ile	TRUE	reported	80812	SD	4	89147993				0.000656114	80812	46.7305	1	TRUE	lotta_Ile_Mahajan_Type2diabetes	0.1	8.29593e-07	136013	TRUE	2.64755e-08	FALSE	Isoleucine	Type 2 diabetes	Disease
rs2422358	T	A	T	A	0.0255451	-0.0035	0.4428	0.44	FALSE	TRUE	TRUE	2	65231806	0.0066	0.6	898130	74124	824006	TRUE	reported	log odds	3.36899e-07	0.00500689	lotta	Ile	TRUE	reported	80812	SD	2	65231806				0.000322006	80812	46.7305	1	TRUE	lotta_Ile_Mahajan_Type2diabetes	0.1	9.17476e-07	136013	TRUE	0.000130806	FALSE	Isoleucine	Type 2 diabetes	Disease
rs2488071	G	A	G	A	0.0257991	0.06	0.5346	0.54	FALSE	FALSE	FALSE	10	94499577	0.0064	9.09913e-21	898130	74124	824006	TRUE	reported	log odds	1.28401e-07	0.00488527	lotta	Ile	TRUE	reported	84177	SD	10	94499577				0.000331203	84177	46.7305	1	TRUE	lotta_Ile_Mahajan_Type2diabetes	0.1	0.00027172	136013	TRUE	0.695653	FALSE	Isoleucine	Type 2 diabetes	Disease
rs261334	C	G	C	G	0.0312712	0.0059	0.7892	0.79	FALSE	TRUE	FALSE	15	58726744	0.0079	0.450001	898130	74124	824006	TRUE	reported	log odds	1.137e-07	0.0058969	lotta	Ile	TRUE	reported	86402	SD	15	58726744				0.000325369	86402	46.7305	1	TRUE	lotta_Ile_Mahajan_Type2diabetes	0.1	1.75528e-06	136013	TRUE	0.000121971	FALSE	Isoleucine	Type 2 diabetes	Disease
rs4374015	T	C	T	C	-0.0248559	0.0042	0.5327	0.52	FALSE	FALSE	FALSE	12	47226660	0.0063	0.51	898130	74124	824006	TRUE	reported	log odds	2.524e-07	0.00482078	lotta	Ile	TRUE	reported	86402	SD	12	47226660				0.000307587	86402	46.7305	1	TRUE	lotta_Ile_Mahajan_Type2diabetes	0.1	1.33833e-06	136013	TRUE	0.000166005	FALSE	Isoleucine	Type 2 diabetes	Disease
rs4904882	T	C	T	C	0.0466546	-0.012	0.9056	0.91	FALSE	FALSE	FALSE	14	92836128	0.011	0.28	898130	74124	824006	TRUE	reported	log odds	4.13105e-08	0.00850584	lotta	Ile	TRUE	reported	80810	SD	14	92836128				0.000372158	80810	46.7305	1	TRUE	lotta_Ile_Mahajan_Type2diabetes	0.1	3.58543e-06	136013	TRUE	8.94385e-05	FALSE	Isoleucine	Type 2 diabetes	Disease
rs493841	T	C	T	C	0.03738	-0.0077	0.5252	0.52	FALSE	FALSE	FALSE	19	49301877	0.0065	0.24	898130	74124	824006	TRUE	reported	log odds	6.07016e-14	0.00497935	lotta	Ile	TRUE	reported	80814	SD	19	49301877				0.000696858	80814	46.7305	1	TRUE	lotta_Ile_Mahajan_Type2diabetes	0.1	4.49829e-06	136013	TRUE	4.56805e-08	FALSE	Isoleucine	Type 2 diabetes	Disease
rs62472001	C	T	C	T	-0.0733558	-0.016	0.0306	0.03	FALSE	FALSE	FALSE	7	130949256	0.02	0.42	898130	74124	824006	TRUE	reported	log odds	3.77103e-07	0.0144401	lotta	Ile	TRUE	reported	80810	SD	7	130949256				0.000319244	80810	46.7305	1	TRUE	lotta_Ile_Mahajan_Type2diabetes	0.1	2.26381e-06	136013	TRUE	0.000229205	FALSE	Isoleucine	Type 2 diabetes	Disease
rs6458331	C	T	C	T	-0.0349919	0.029	0.2808	0.71	FALSE	FALSE	FALSE	6	43280028	0.0069	3.2e-05	898130	74124	824006	TRUE	reported	log odds	1.78098e-07	0.00670215	lotta	Ile	TRUE	reported	55091	SD	6	43280028				0.000494552	55091	46.7305	1	TRUE	lotta_Ile_Mahajan_Type2diabetes	0.1	5.2621e-05	136013	TRUE	0.00299968	FALSE	Isoleucine	Type 2 diabetes	Disease
rs7298123	T	C	T	C	-0.0397638	0.0057	0.8	0.8	FALSE	FALSE	FALSE	12	56860073	0.0081	0.48	898130	74124	824006	TRUE	reported	log odds	1.595e-10	0.00621699	lotta	Ile	TRUE	reported	80811	SD	12	56860073				0.000505971	80811	46.7305	1	TRUE	lotta_Ile_Mahajan_Type2diabetes	0.1	1.58003e-06	136013	TRUE	1.73349e-06	FALSE	Isoleucine	Type 2 diabetes	Disease
rs10085935	T	C	T	C	-0.089577	-0.0076	0.3752	0.38	FALSE	FALSE	FALSE	8	39806267	0.0065	0.25	898130	74124	824006	TRUE	reported	log odds	3.36434e-27	0.00829263	lotta	Kynurenine	TRUE	reported	30899	SD	8	39806267				0.00376207	30899	78.0204	1	TRUE	lotta_Kynurenine_Mahajan_Type2diabetes	0.1	4.13627e-06	136013	TRUE	4.43448e-21	FALSE	Kynurenine	Type 2 diabetes	Disease
rs112037479	T	A	T	A	0.0544854	-0.021	0.2265	0.23	FALSE	TRUE	FALSE	17	37776644	0.008	0.00830004	898130	74124	824006	TRUE	reported	log odds	7.43892e-07	0.0110071	lotta	Kynurenine	TRUE	reported	23531	SD	17	37776644				0.0010402	23531	78.0204	1	TRUE	lotta_Kynurenine_Mahajan_Type2diabetes	0.1	2.37346e-05	136013	TRUE	0.000104724	FALSE	Kynurenine	Type 2 diabetes	Disease
rs12504293	A	G	A	G	0.0530833	-0.0048	0.2937	0.29	FALSE	FALSE	FALSE	4	137689350	0.0072	0.51	898130	74124	824006	TRUE	reported	log odds	1.54e-07	0.010115	lotta	Kynurenine	TRUE	reported	23531	SD	4	137689350				0.00116907	23531	78.0204	1	TRUE	lotta_Kynurenine_Mahajan_Type2diabetes	0.1	1.44193e-06	136013	TRUE	2.94995e-06	FALSE	Kynurenine	Type 2 diabetes	Disease
rs13128937	A	T	A	T	-0.0425228	-0.016	0.3105	0.3	FALSE	TRUE	FALSE	4	45961113	0.0069	0.025	898130	74124	824006	TRUE	reported	log odds	9.94008e-07	0.00869054	lotta	Kynurenine	TRUE	reported	30899	SD	4	45961113				0.000774229	30899	78.0204	1	TRUE	lotta_Kynurenine_Mahajan_Type2diabetes	0.1	1.6339e-05	136013	TRUE	0.000160132	FALSE	Kynurenine	Type 2 diabetes	Disease
rs1360976	A	C	A	C	-0.0564316	0.012	0.2206	0.22	FALSE	FALSE	FALSE	13	102994263	0.0077	0.12	898130	74124	824006	TRUE	reported	log odds	3.804e-07	0.0111108	lotta	Kynurenine	TRUE	reported	23531	SD	13	102994263				0.00109507	23531	78.0204	1	TRUE	lotta_Kynurenine_Mahajan_Type2diabetes	0.1	7.51189e-06	136013	TRUE	1.7062e-05	FALSE	Kynurenine	Type 2 diabetes	Disease
rs148581968	T	C	T	C	0.15449	0.022	0.0279	0.028	FALSE	FALSE	FALSE	16	87816186	0.021	0.3	898130	74124	824006	TRUE	reported	log odds	3.33096e-08	0.0279722	lotta	Kynurenine	TRUE	reported	23531	SD	16	87816186				0.00129463	23531	78.0204	1	TRUE	lotta_Kynurenine_Mahajan_Type2diabetes	0.1	4.00542e-06	136013	TRUE	1.47473e-06	FALSE	Kynurenine	Type 2 diabetes	Disease
rs36057735	G	C	G	C	0.0717813	0.037	0.1967	0.19	FALSE	TRUE	FALSE	6	31319923	0.0082	6.69993e-06	898130	74124	824006	TRUE	reported	log odds	5.84602e-10	0.011587	lotta	Kynurenine	TRUE	reported	23531	SD	6	31319923				0.0016283	23531	78.0204	1	TRUE	lotta_Kynurenine_Mahajan_Type2diabetes	0.1	6.40636e-05	136013	TRUE	4.55156e-06	FALSE	Kynurenine	Type 2 diabetes	Disease
rs3755907	A	G	A	G	-0.0723306	0.0075	0.0979	0.1	FALSE	FALSE	FALSE	4	156821875	0.011	0.47	898130	74124	824006	TRUE	reported	log odds	8.98607e-08	0.0135299	lotta	Kynurenine	TRUE	reported	30899	SD	4	156821875				0.000924084	30899	78.0204	1	TRUE	lotta_Kynurenine_Mahajan_Type2diabetes	0.1	1.53897e-06	136013	TRUE	3.69074e-06	FALSE	Kynurenine	Type 2 diabetes	Disease
rs3812036	T	C	T	C	0.0573139	0.014	0.2466	0.26	FALSE	FALSE	FALSE	5	176813404	0.0074	0.0549997	898130	74124	824006	TRUE	reported	log odds	7.99006e-10	0.00932692	lotta	Kynurenine	TRUE	reported	30899	SD	5	176813404				0.00122059	30899	78.0204	1	TRUE	lotta_Kynurenine_Mahajan_Type2diabetes	0.1	1.14638e-05	136013	TRUE	5.48475e-07	FALSE	Kynurenine	Type 2 diabetes	Disease
rs4356486	G	A	G	A	-0.0492733	-0.0045	0.3267	0.34	FALSE	FALSE	FALSE	16	87904131	0.007	0.52	898130	74124	824006	TRUE	reported	log odds	5.26405e-07	0.00982322	lotta	Kynurenine	TRUE	reported	23531	SD	16	87904131				0.0010681	23531	78.0204	1	TRUE	lotta_Kynurenine_Mahajan_Type2diabetes	0.1	1.3812e-06	136013	TRUE	8.0511e-06	FALSE	Kynurenine	Type 2 diabetes	Disease
rs4843718	A	G	A	G	0.204258	-0.0079	0.2491	0.25	FALSE	FALSE	FALSE	16	87878476	0.0075	0.3	898130	74124	824006	TRUE	reported	log odds	1.46893e-108	0.00922824	lotta	Kynurenine	TRUE	reported	30899	SD	16	87878476				0.0156079	30899	78.0204	1	TRUE	lotta_Kynurenine_Mahajan_Type2diabetes	0.1	3.55669e-06	136013	TRUE	8.91385e-86	FALSE	Kynurenine	Type 2 diabetes	Disease
rs4899645	G	T	G	T	-0.0516606	0.0048	0.2724	0.27	FALSE	FALSE	FALSE	14	77698912	0.0072	0.51	898130	74124	824006	TRUE	reported	log odds	5.98605e-07	0.0103487	lotta	Kynurenine	TRUE	reported	23531	SD	14	77698912				0.00105791	23531	78.0204	1	TRUE	lotta_Kynurenine_Mahajan_Type2diabetes	0.1	1.38041e-06	136013	TRUE	8.92438e-06	FALSE	Kynurenine	Type 2 diabetes	Disease
rs61825638	T	C	T	C	0.115197	-0.0078	0.2419	0.25	FALSE	FALSE	FALSE	1	241713402	0.0076	0.31	898130	74124	824006	TRUE	reported	log odds	7.55962e-27	0.010738	lotta	Kynurenine	TRUE	reported	23531	SD	1	241713402				0.00486715	23531	78.0204	1	TRUE	lotta_Kynurenine_Mahajan_Type2diabetes	0.1	3.46722e-06	136013	TRUE	5.80346e-22	FALSE	Kynurenine	Type 2 diabetes	Disease
rs62070088	T	G	T	G	-0.0520118	0.0014	0.2759	0.75	FALSE	FALSE	FALSE	17	70044915	0.0072	0.85	898130	74124	824006	TRUE	reported	log odds	4.52304e-07	0.0103075	lotta	Kynurenine	TRUE	reported	23531	SD	17	70044915				0.0010809	23531	78.0204	1	TRUE	lotta_Kynurenine_Mahajan_Type2diabetes	0.1	1.11705e-07	136013	TRUE	4.01489e-06	FALSE	Kynurenine	Type 2 diabetes	Disease
rs653178	T	C	T	C	-0.113764	-0.021	0.5208	0.52	FALSE	FALSE	FALSE	12	112007756	0.0064	0.0015	898130	74124	824006	TRUE	reported	log odds	1.32709e-45	0.00802623	lotta	Kynurenine	TRUE	reported	30899	SD	12	112007756				0.00645993	30899	78.0204	1	TRUE	lotta_Kynurenine_Mahajan_Type2diabetes	0.1	3.34577e-05	136013	TRUE	1.84665e-32	FALSE	Kynurenine	Type 2 diabetes	Disease
rs6540080	A	G	A	G	-0.0818677	-0.018	0.2892	0.31	FALSE	FALSE	FALSE	16	87818569	0.0071	0.01	898130	74124	824006	TRUE	reported	log odds	2.4598e-20	0.00886014	lotta	Kynurenine	TRUE	reported	30899	SD	16	87818569				0.0027555	30899	78.0204	1	TRUE	lotta_Kynurenine_Mahajan_Type2diabetes	0.1	2.10628e-05	136013	TRUE	2.77081e-14	FALSE	Kynurenine	Type 2 diabetes	Disease
rs7705189	G	A	G	A	0.0459163	-0.0065	0.4716	0.45	FALSE	FALSE	FALSE	5	131623358	0.0064	0.31	898130	74124	824006	TRUE	reported	log odds	1.18899e-08	0.00805408	lotta	Kynurenine	TRUE	reported	30899	SD	5	131623358				0.00105075	30899	78.0204	1	TRUE	lotta_Kynurenine_Mahajan_Type2diabetes	0.1	3.17846e-06	136013	TRUE	1.16016e-06	FALSE	Kynurenine	Type 2 diabetes	Disease
rs10762827	G	C	G	C	-0.0265477	0.0047	0.5806	0.59	FALSE	TRUE	FALSE	10	80762481	0.0065	0.47	898130	74124	824006	TRUE	reported	log odds	5.19003e-08	0.00487561	lotta	Leu	TRUE	reported	86349	SD	10	80762481				0.000343233	86349	45.636	1	TRUE	lotta_Leu_Mahajan_Type2diabetes	0.1	1.62422e-06	136013	TRUE	7.32999e-05	FALSE	Leucine	Type 2 diabetes	Disease
rs11183620	G	A	G	A	-0.0265713	0.0042	0.5519	0.54	FALSE	FALSE	FALSE	12	47212370	0.0064	0.51	898130	74124	824006	TRUE	reported	log odds	5.92298e-08	0.00490156	lotta	Leu	TRUE	reported	84123	SD	12	47212370				0.000349213	84123	45.636	1	TRUE	lotta_Leu_Mahajan_Type2diabetes	0.1	1.33189e-06	136013	TRUE	6.39618e-05	FALSE	Leucine	Type 2 diabetes	Disease
rs114796149	A	G	A	G	0.0931728	0.002	0.0207	0.017	FALSE	FALSE	FALSE	4	88920985	0.026	0.94	898130	74124	824006	TRUE	reported	log odds	1.42498e-07	0.0177067	lotta	Leu	TRUE	reported	78642	SD	4	88920985				0.000351961	78642	45.636	1	TRUE	lotta_Leu_Mahajan_Type2diabetes	0.1	2.03188e-08	136013	TRUE	3.23184e-05	FALSE	Leucine	Type 2 diabetes	Disease
rs11682879	T	C	T	C	0.0336315	-0.013	0.1574	0.16	FALSE	FALSE	FALSE	2	240045761	0.009	0.15	898130	74124	824006	TRUE	reported	log odds	8.53395e-07	0.00683151	lotta	Leu	TRUE	reported	80757	SD	2	240045761				0.000300019	80757	45.636	1	TRUE	lotta_Leu_Mahajan_Type2diabetes	0.1	6.903e-06	136013	TRUE	0.000939892	FALSE	Leucine	Type 2 diabetes	Disease
rs116997291	T	C	T	C	-0.0588323	-0.019	0.0475	0.047	FALSE	FALSE	FALSE	8	64012280	0.016	0.24	898130	74124	824006	TRUE	reported	log odds	4.89598e-07	0.0116963	lotta	Leu	TRUE	reported	80757	SD	8	64012280				0.000313199	80757	45.636	1	TRUE	lotta_Leu_Mahajan_Type2diabetes	0.1	4.91346e-06	136013	TRUE	0.000491902	FALSE	Leucine	Type 2 diabetes	Disease
rs12021720	C	T	C	T	-0.0461371	0.0041	0.9122	0.909	FALSE	FALSE	FALSE	1	100672060	0.011	0.709999	898130	74124	824006	TRUE	reported	log odds	5.74606e-08	0.00850139	lotta	Leu	TRUE	reported	86349	SD	1	100672060				0.000340969	86349	45.636	1	TRUE	lotta_Leu_Mahajan_Type2diabetes	0.1	4.22638e-07	136013	TRUE	4.22665e-05	FALSE	Leucine	Type 2 diabetes	Disease
rs12149660	A	G	A	G	-0.076408	-0.031	0.1156	0.12	FALSE	FALSE	FALSE	16	70309237	0.01	0.00179999	898130	74124	824006	TRUE	reported	log odds	1.15611e-23	0.00762022	lotta	Leu	TRUE	reported	84122	SD	16	70309237				0.00119375	84122	45.636	1	TRUE	lotta_Leu_Mahajan_Type2diabetes	0.1	3.08332e-05	136013	TRUE	3.7399e-11	FALSE	Leucine	Type 2 diabetes	Disease
rs1260326	C	T	C	T	-0.0468792	0.067	0.612	0.61	FALSE	FALSE	FALSE	2	27730940	0.0065	1.29987e-24	898130	74124	824006	TRUE	reported	log odds	6.9215e-21	0.00500045	lotta	Leu	TRUE	reported	84123	SD	2	27730940				0.00104369	84123	45.636	1	TRUE	lotta_Leu_Mahajan_Type2diabetes	0.1	0.000324424	136013	TRUE	0.00111033	FALSE	Leucine	Type 2 diabetes	Disease
rs2127864	G	A	G	A	-0.0490389	0.0043	0.1885	0.18	FALSE	FALSE	FALSE	4	89147993	0.0084	0.61	898130	74124	824006	TRUE	reported	log odds	1.24509e-14	0.0063596	lotta	Leu	TRUE	reported	80759	SD	4	89147993				0.000735718	80759	45.636	1	TRUE	lotta_Leu_Mahajan_Type2diabetes	0.1	8.29593e-07	136013	TRUE	3.58829e-09	FALSE	Leucine	Type 2 diabetes	Disease
rs2236493	C	T	C	T	0.0294634	0.024	0.2065	0.21	FALSE	FALSE	FALSE	14	102695693	0.0079	0.00280001	898130	74124	824006	TRUE	reported	log odds	7.16193e-07	0.00594379	lotta	Leu	TRUE	reported	86348	SD	14	102695693				0.000284487	86348	45.636	1	TRUE	lotta_Leu_Mahajan_Type2diabetes	0.1	2.90525e-05	136013	TRUE	0.00834241	FALSE	Leucine	Type 2 diabetes	Disease
rs2422358	T	A	T	A	0.0258331	-0.0035	0.4429	0.44	FALSE	TRUE	TRUE	2	65231806	0.0066	0.6	898130	74124	824006	TRUE	reported	log odds	2.49597e-07	0.00500836	lotta	Leu	TRUE	reported	80760	SD	2	65231806				0.000329323	80760	45.636	1	TRUE	lotta_Leu_Mahajan_Type2diabetes	0.1	9.17476e-07	136013	TRUE	0.000108919	FALSE	Leucine	Type 2 diabetes	Disease
rs2488071	G	A	G	A	0.0262572	0.06	0.5347	0.54	FALSE	FALSE	FALSE	10	94499577	0.0064	9.09913e-21	898130	74124	824006	TRUE	reported	log odds	7.72698e-08	0.00488688	lotta	Leu	TRUE	reported	84123	SD	10	94499577				0.00034306	84123	45.636	1	TRUE	lotta_Leu_Mahajan_Type2diabetes	0.1	0.00027172	136013	TRUE	0.642107	FALSE	Leucine	Type 2 diabetes	Disease
rs261334	C	G	C	G	0.0412206	0.0059	0.7892	0.79	FALSE	TRUE	FALSE	15	58726744	0.0079	0.450001	898130	74124	824006	TRUE	reported	log odds	2.76121e-12	0.00589793	lotta	Leu	TRUE	reported	86351	SD	15	58726744				0.000565349	86351	45.636	1	TRUE	lotta_Leu_Mahajan_Type2diabetes	0.1	1.75528e-06	136013	TRUE	2.45686e-07	FALSE	Leucine	Type 2 diabetes	Disease
rs2638314	A	T	A	T	0.0338859	-0.0061	0.1808	0.18	FALSE	TRUE	FALSE	12	56866334	0.0083	0.46	898130	74124	824006	TRUE	reported	log odds	1.59001e-07	0.0064643	lotta	Leu	TRUE	reported	80759	SD	12	56866334				0.000340139	80759	45.636	1	TRUE	lotta_Leu_Mahajan_Type2diabetes	0.1	1.66931e-06	136013	TRUE	0.00011286	FALSE	Leucine	Type 2 diabetes	Disease
rs35194512	C	A	C	A	0.0366524	0.0005	0.313	0.33	FALSE	FALSE	FALSE	1	63048277	0.0068	0.94	898130	74124	824006	TRUE	reported	log odds	1.67598e-08	0.0064952	lotta	Leu	TRUE	reported	55085	SD	1	63048277				0.000577745	55085	45.636	1	TRUE	lotta_Leu_Mahajan_Type2diabetes	0.1	1.68016e-08	136013	TRUE	2.19613e-06	FALSE	Leucine	Type 2 diabetes	Disease
rs4253272	T	C	T	C	0.0318909	-0.0037	0.5088	0.51	FALSE	FALSE	FALSE	4	187163614	0.0063	0.56	898130	74124	824006	TRUE	reported	log odds	1.46501e-10	0.00497595	lotta	Leu	TRUE	reported	80759	SD	4	187163614				0.000508357	80759	45.636	1	TRUE	lotta_Leu_Mahajan_Type2diabetes	0.1	1.0399e-06	136013	TRUE	1.25588e-06	FALSE	Leucine	Type 2 diabetes	Disease
rs493841	T	C	T	C	0.0279777	-0.0077	0.5252	0.52	FALSE	FALSE	FALSE	19	49301877	0.0065	0.24	898130	74124	824006	TRUE	reported	log odds	1.95601e-08	0.00498178	lotta	Leu	TRUE	reported	80760	SD	19	49301877				0.000390382	80760	45.636	1	TRUE	lotta_Leu_Mahajan_Type2diabetes	0.1	4.49829e-06	136013	TRUE	7.16516e-05	FALSE	Leucine	Type 2 diabetes	Disease
rs6458331	C	T	C	T	-0.0362331	0.029	0.2808	0.71	FALSE	FALSE	FALSE	6	43280028	0.0069	3.2e-05	898130	74124	824006	TRUE	reported	log odds	6.45298e-08	0.00670239	lotta	Leu	TRUE	reported	55085	SD	6	43280028				0.000530259	55085	45.636	1	TRUE	lotta_Leu_Mahajan_Type2diabetes	0.1	5.2621e-05	136013	TRUE	0.00178457	FALSE	Leucine	Type 2 diabetes	Disease
rs7170131	A	G	A	G	0.024496	0.0008	0.4176	0.43	FALSE	FALSE	FALSE	15	26128474	0.0065	0.9	898130	74124	824006	TRUE	reported	log odds	5.13902e-07	0.0048787	lotta	Leu	TRUE	reported	86348	SD	15	26128474				0.000291879	86348	45.636	1	TRUE	lotta_Leu_Mahajan_Type2diabetes	0.1	4.7681e-08	136013	TRUE	0.000105977	FALSE	Leucine	Type 2 diabetes	Disease
rs74590832	G	T	G	T	0.039219	0.0008	0.1192	0.13	FALSE	FALSE	FALSE	7	45716903	0.0096	0.93	898130	74124	824006	TRUE	reported	log odds	3.25499e-07	0.00767795	lotta	Leu	TRUE	reported	80758	SD	7	45716903				0.000322981	80758	45.636	1	TRUE	lotta_Leu_Mahajan_Type2diabetes	0.1	2.20023e-08	136013	TRUE	6.00873e-05	FALSE	Leucine	Type 2 diabetes	Disease
rs7678928	T	C	T	C	0.0716291	0.017	0.4539	0.46	FALSE	FALSE	FALSE	4	89222827	0.0064	0.00909997	898130	74124	824006	TRUE	reported	log odds	8.24518e-50	0.00482708	lotta	Leu	TRUE	reported	86350	SD	4	89222827				0.00254356	86350	45.636	1	TRUE	lotta_Leu_Mahajan_Type2diabetes	0.1	2.18209e-05	136013	TRUE	6.49749e-26	FALSE	Leucine	Type 2 diabetes	Disease
rs964184	C	G	C	G	0.0490425	-0.022	0.8658	0.86	FALSE	TRUE	FALSE	11	116648917	0.0093	0.016	898130	74124	824006	TRUE	reported	log odds	3.68638e-12	0.00705748	lotta	Leu	TRUE	reported	86349	SD	11	116648917				0.000558914	86349	45.636	1	TRUE	lotta_Leu_Mahajan_Type2diabetes	0.1	1.77177e-05	136013	TRUE	7.93833e-06	FALSE	Leucine	Type 2 diabetes	Disease
rs11670016	T	C	T	C	0.125171	-0.0013	0.089	0.091	FALSE	FALSE	FALSE	19	18414175	0.012	0.91	898130	74124	824006	TRUE	reported	log odds	7.56903e-09	0.0216634	lotta	Serotonin	TRUE	reported	13107	SD	19	18414175				0.00254066	13107	29.7356	1	TRUE	lotta_Serotonin_Mahajan_Type2diabetes	0.1	4.24918e-08	136013	TRUE	3.95689e-08	FALSE	Serotonin	Type 2 diabetes	Disease
rs12208357	T	C	T	C	0.121737	-0.012	0.0777	0.071	FALSE	FALSE	FALSE	6	160543148	0.013	0.33	898130	74124	824006	TRUE	reported	log odds	1.28e-07	0.0230476	lotta	Serotonin	TRUE	reported	13107	SD	6	160543148				0.00212407	13107	29.7356	1	TRUE	lotta_Serotonin_Mahajan_Type2diabetes	0.1	2.88655e-06	136013	TRUE	1.19506e-06	FALSE	Serotonin	Type 2 diabetes	Disease
rs17092104	C	G	C	G	-0.0933586	-0.0017	0.0997	0.11	FALSE	TRUE	FALSE	8	20005554	0.01	0.87	898130	74124	824006	TRUE	reported	log odds	5.28105e-08	0.0171552	lotta	Serotonin	TRUE	reported	18898	SD	8	20005554				0.00156466	18898	29.7356	1	TRUE	lotta_Serotonin_Mahajan_Type2diabetes	0.1	8.59987e-08	136013	TRUE	4.19698e-07	FALSE	Serotonin	Type 2 diabetes	Disease
rs2343592	G	A	G	A	-0.06854	-0.0036	0.2607	0.26	FALSE	FALSE	FALSE	8	106572270	0.0073	0.62	898130	74124	824006	TRUE	reported	log odds	2.1e-07	0.0132062	lotta	Serotonin	TRUE	reported	14848	SD	8	106572270				0.00181084	14848	29.7356	1	TRUE	lotta_Serotonin_Mahajan_Type2diabetes	0.1	7.57911e-07	136013	TRUE	1.39777e-06	FALSE	Serotonin	Type 2 diabetes	Disease
rs6484437	G	A	G	A	0.0551771	0.022	0.6901	0.67	FALSE	FALSE	FALSE	11	10667275	0.0068	0.00109999	898130	74124	824006	TRUE	reported	log odds	6.92102e-07	0.0111155	lotta	Serotonin	TRUE	reported	18898	SD	11	10667275				0.00130221	18898	29.7356	1	TRUE	lotta_Serotonin_Mahajan_Type2diabetes	0.1	3.25226e-05	136013	TRUE	9.02271e-05	FALSE	Serotonin	Type 2 diabetes	Disease
rs11142402	T	G	T	G	0.0267704	-0.0018	0.4261	0.44	FALSE	FALSE	FALSE	9	73021070	0.0064	0.780001	898130	74124	824006	TRUE	reported	log odds	6.37793e-08	0.00495015	lotta	Val	TRUE	reported	83413	SD	9	73021070				0.0003505	83413	66.0074	1	TRUE	lotta_Val_Mahajan_Type2diabetes	0.1	2.42664e-07	136013	TRUE	3.39145e-05	FALSE	Valine	Type 2 diabetes	Disease
rs117048185	C	G	C	G	0.124303	0.02	0.0159	0.017	FALSE	TRUE	FALSE	19	49309776	0.027	0.450001	898130	74124	824006	TRUE	reported	log odds	3.38197e-09	0.0210256	lotta	Val	TRUE	reported	72248	SD	19	49309776				0.000483537	72248	66.0074	1	TRUE	lotta_Val_Mahajan_Type2diabetes	0.1	2.0325e-06	136013	TRUE	7.91182e-06	FALSE	Valine	Type 2 diabetes	Disease
rs117643180	A	C	A	C	-0.133613	0.047	0.0258	0.028	FALSE	FALSE	FALSE	17	7185779	0.02	0.02	898130	74124	824006	TRUE	reported	log odds	2.27877e-17	0.0157581	lotta	Val	TRUE	reported	80040	SD	17	7185779				0.000897419	80040	66.0074	1	TRUE	lotta_Val_Mahajan_Type2diabetes	0.1	1.82884e-05	136013	TRUE	8.0946e-09	FALSE	Valine	Type 2 diabetes	Disease
rs12149660	A	G	A	G	-0.0726091	-0.031	0.1155	0.12	FALSE	FALSE	FALSE	16	70309237	0.01	0.00179999	898130	74124	824006	TRUE	reported	log odds	2.43893e-21	0.00765596	lotta	Val	TRUE	reported	83411	SD	16	70309237				0.00107719	83411	66.0074	1	TRUE	lotta_Val_Mahajan_Type2diabetes	0.1	3.08332e-05	136013	TRUE	5.54564e-10	FALSE	Valine	Type 2 diabetes	Disease
rs12466705	A	G	A	G	0.0309266	0.0038	0.2531	0.25	FALSE	FALSE	FALSE	2	211423777	0.0073	0.6	898130	74124	824006	TRUE	reported	log odds	2.60699e-08	0.00555633	lotta	Val	TRUE	reported	85641	SD	2	211423777				0.000361617	85641	66.0074	1	TRUE	lotta_Val_Mahajan_Type2diabetes	0.1	8.23008e-07	136013	TRUE	3.29863e-05	FALSE	Valine	Type 2 diabetes	Disease
rs2127864	G	A	G	A	-0.0603886	0.0043	0.1887	0.18	FALSE	FALSE	FALSE	4	89147993	0.0084	0.61	898130	74124	824006	TRUE	reported	log odds	3.11602e-21	0.00638424	lotta	Val	TRUE	reported	80041	SD	4	89147993				0.00111659	80041	66.0074	1	TRUE	lotta_Val_Mahajan_Type2diabetes	0.1	8.29593e-07	136013	TRUE	2.89706e-13	FALSE	Valine	Type 2 diabetes	Disease
rs222847	A	T	A	T	-0.0598529	0.0087	0.0545	0.053	FALSE	TRUE	FALSE	17	7185417	0.015	0.56	898130	74124	824006	TRUE	reported	log odds	1.86599e-08	0.0106424	lotta	Val	TRUE	reported	85639	SD	17	7185417				0.000369197	85639	66.0074	1	TRUE	lotta_Val_Mahajan_Type2diabetes	0.1	1.1549e-06	136013	TRUE	3.19848e-05	FALSE	Valine	Type 2 diabetes	Disease
rs2422358	T	A	T	A	0.0674903	-0.0035	0.4431	0.44	FALSE	TRUE	TRUE	2	65231806	0.0066	0.6	898130	74124	824006	TRUE	reported	log odds	4.10488e-41	0.00502572	lotta	Val	TRUE	reported	80042	SD	2	65231806				0.00224798	80042	66.0074	1	TRUE	lotta_Val_Mahajan_Type2diabetes	0.1	9.17476e-07	136013	TRUE	1.70218e-25	FALSE	Valine	Type 2 diabetes	Disease
rs261334	C	G	C	G	0.0307997	0.0059	0.7893	0.79	FALSE	TRUE	FALSE	15	58726744	0.0079	0.450001	898130	74124	824006	TRUE	reported	log odds	2.00701e-07	0.00592417	lotta	Val	TRUE	reported	85639	SD	15	58726744				0.000315522	85639	66.0074	1	TRUE	lotta_Val_Mahajan_Type2diabetes	0.1	1.75528e-06	136013	TRUE	0.000164145	FALSE	Valine	Type 2 diabetes	Disease
rs2638314	A	T	A	T	0.0406124	-0.0061	0.1808	0.18	FALSE	TRUE	FALSE	12	56866334	0.0083	0.46	898130	74124	824006	TRUE	reported	log odds	3.98602e-10	0.00649279	lotta	Val	TRUE	reported	80040	SD	12	56866334				0.00048858	80040	66.0074	1	TRUE	lotta_Val_Mahajan_Type2diabetes	0.1	1.66931e-06	136013	TRUE	2.9767e-06	FALSE	Valine	Type 2 diabetes	Disease
rs35194512	C	A	C	A	0.0345527	0.0005	0.3129	0.33	FALSE	FALSE	FALSE	1	63048277	0.0068	0.94	898130	74124	824006	TRUE	reported	log odds	1.322e-07	0.00654903	lotta	Val	TRUE	reported	54196	SD	1	63048277				0.000513357	54196	66.0074	1	TRUE	lotta_Val_Mahajan_Type2diabetes	0.1	1.68016e-08	136013	TRUE	9.18654e-06	FALSE	Valine	Type 2 diabetes	Disease
rs429358	C	T	C	T	-0.0359445	-0.08	0.1579	0.15	FALSE	FALSE	FALSE	19	45411941	0.0092	1.80011e-18	898130	74124	824006	TRUE	reported	log odds	1.56498e-07	0.00685309	lotta	Val	TRUE	reported	80039	SD	19	45411941				0.00034359	80039	66.0074	1	TRUE	lotta_Val_Mahajan_Type2diabetes	0.1	0.000247736	136013	TRUE	0.530054	TRUE	Valine	Type 2 diabetes	Disease
rs4801776	T	C	T	C	-0.0589762	0.0051	0.2609	0.28	FALSE	FALSE	FALSE	19	49304215	0.0073	0.49	898130	74124	824006	TRUE	reported	log odds	1.56315e-24	0.00576897	lotta	Val	TRUE	reported	77806	SD	19	49304215				0.00134141	77806	66.0074	1	TRUE	lotta_Val_Mahajan_Type2diabetes	0.1	1.59393e-06	136013	TRUE	3.52658e-15	FALSE	Valine	Type 2 diabetes	Disease
rs4904882	T	C	T	C	0.0431328	-0.012	0.9055	0.91	FALSE	FALSE	FALSE	14	92836128	0.011	0.28	898130	74124	824006	TRUE	reported	log odds	4.42996e-07	0.00854284	lotta	Val	TRUE	reported	80040	SD	14	92836128				0.000318395	80040	66.0074	1	TRUE	lotta_Val_Mahajan_Type2diabetes	0.1	3.58543e-06	136013	TRUE	0.000342639	FALSE	Valine	Type 2 diabetes	Disease
rs62061426	A	G	A	G	0.0379501	0.0096	0.2118	0.21	FALSE	FALSE	FALSE	17	7074125	0.0082	0.24	898130	74124	824006	TRUE	reported	log odds	9.4591e-10	0.00620303	lotta	Val	TRUE	reported	77802	SD	17	7074125				0.00048086	77802	66.0074	1	TRUE	lotta_Val_Mahajan_Type2diabetes	0.1	4.64783e-06	136013	TRUE	1.08513e-05	FALSE	Valine	Type 2 diabetes	Disease
rs646123	A	G	A	G	-0.0299532	0.048	0.2707	0.28	FALSE	FALSE	FALSE	17	40720632	0.007	1.10002e-11	898130	74124	824006	TRUE	reported	log odds	3.60296e-08	0.00543713	lotta	Val	TRUE	reported	85641	SD	17	40720632				0.000354251	85641	66.0074	1	TRUE	lotta_Val_Mahajan_Type2diabetes	0.1	0.00014122	136013	TRUE	0.111648	FALSE	Valine	Type 2 diabetes	Disease
rs6480615	A	C	A	C	-0.0257341	0.0075	0.3597	0.33	FALSE	FALSE	FALSE	10	74057642	0.0068	0.27	898130	74124	824006	TRUE	reported	log odds	3.18302e-07	0.00503406	lotta	Val	TRUE	reported	85640	SD	10	74057642				0.000305051	85640	66.0074	1	TRUE	lotta_Val_Mahajan_Type2diabetes	0.1	3.78051e-06	136013	TRUE	0.000373012	FALSE	Valine	Type 2 diabetes	Disease
rs72998459	T	C	T	C	0.0476866	0.0037	0.0729	0.07	FALSE	FALSE	FALSE	2	240547189	0.013	0.77	898130	74124	824006	TRUE	reported	log odds	7.03008e-07	0.00961229	lotta	Val	TRUE	reported	80044	SD	2	240547189				0.000307381	80044	66.0074	1	TRUE	lotta_Val_Mahajan_Type2diabetes	0.1	2.70913e-07	136013	TRUE	0.000133948	FALSE	Valine	Type 2 diabetes	Disease
rs731826	G	T	G	T	-0.0282797	0.0071	0.4027	0.41	FALSE	FALSE	FALSE	19	50380858	0.0065	0.28	898130	74124	824006	TRUE	reported	log odds	1.46299e-08	0.00499111	lotta	Val	TRUE	reported	83413	SD	19	50380858				0.000384728	83413	66.0074	1	TRUE	lotta_Val_Mahajan_Type2diabetes	0.1	3.70665e-06	136013	TRUE	5.75145e-05	FALSE	Valine	Type 2 diabetes	Disease
rs7678928	T	C	T	C	0.0947935	0.017	0.4538	0.46	FALSE	FALSE	FALSE	4	89222827	0.0064	0.00909997	898130	74124	824006	TRUE	reported	log odds	2.51189e-85	0.00484258	lotta	Val	TRUE	reported	85637	SD	4	89222827				0.00445454	85637	66.0074	1	TRUE	lotta_Val_Mahajan_Type2diabetes	0.1	2.18209e-05	136013	TRUE	4.37982e-46	FALSE	Valine	Type 2 diabetes	Disease
rs780093	C	T	C	T	-0.0301125	0.065	0.6201	0.62	FALSE	FALSE	FALSE	2	27742603	0.0065	4.60045e-23	898130	74124	824006	TRUE	reported	log odds	1.45101e-09	0.00497727	lotta	Val	TRUE	reported	85639	SD	2	27742603				0.000427223	85639	66.0074	1	TRUE	lotta_Val_Mahajan_Type2diabetes	0.1	0.000302395	136013	TRUE	0.451968	FALSE	Valine	Type 2 diabetes	Disease
rs9296413	T	C	T	C	0.0264806	-0.024	0.6107	0.6	FALSE	FALSE	FALSE	6	43280941	0.0065	0.000309999	898130	74124	824006	TRUE	reported	log odds	2.38002e-07	0.00512495	lotta	Val	TRUE	reported	80045	SD	6	43280941				0.000333425	80045	66.0074	1	TRUE	lotta_Val_Mahajan_Type2diabetes	0.1	4.20217e-05	136013	TRUE	0.00818903	FALSE	Valine	Type 2 diabetes	Disease
rs964184	C	G	C	G	0.0713264	-0.022	0.8658	0.86	FALSE	TRUE	FALSE	11	116648917	0.0093	0.016	898130	74124	824006	TRUE	reported	log odds	7.68422e-24	0.00708447	lotta	Val	TRUE	reported	85639	SD	11	116648917				0.00118223	85639	66.0074	1	TRUE	lotta_Val_Mahajan_Type2diabetes	0.1	1.77177e-05	136013	TRUE	4.51175e-12	FALSE	Valine	Type 2 diabetes	Disease
rs10212294	G	T	G	T	0.246579	-0.025	0.851332	0.8651	FALSE	FALSE	FALSE	3	85668496	0.0154	0.1054	521612	67162	454450	TRUE	reported	log odds	2.15635e-06	0.0520408	framingham	indole	TRUE	reported	2076	SD	3	85668496	SD			0.0153907	2076	45.8462	1	TRUE	framingham_indole_3_propionate_Malik_Stroke	0.1	2.21585e-05	117029	TRUE	6.10787e-08	FALSE	Indole-3-propionate	Ischemic stroke	Disease
rs12699655	G	T	G	T	-0.207565	0.0024	0.45103	0.471	FALSE	FALSE	FALSE	7	14730795	0.01	0.8086	521612	67162	454450	TRUE	reported	log odds	3.05559e-08	0.0374786	framingham	indole	TRUE	reported	2076	SD	7	14730795	SD			0.021335	2076	45.8462	1	TRUE	framingham_indole_3_propionate_Malik_Stroke	0.1	4.36233e-07	117029	TRUE	3.84535e-11	FALSE	Indole-3-propionate	Ischemic stroke	Disease
rs1460100	T	C	T	C	-0.239113	0.0308	0.171118	0.1749	FALSE	FALSE	FALSE	5	168076506	0.0133	0.0206001	521612	67162	454450	TRUE	reported	log odds	2.02794e-06	0.050333	framingham	indole	TRUE	reported	2076	SD	5	168076506	SD			0.016219	2076	45.8462	1	TRUE	framingham_indole_3_propionate_Malik_Stroke	0.1	4.15862e-05	117029	TRUE	4.06278e-08	FALSE	Indole-3-propionate	Ischemic stroke	Disease
rs236164	T	C	T	C	-0.227495	0.0012	0.158091	0.162	FALSE	FALSE	FALSE	20	5917428	0.0139	0.9304	521612	67162	454450	TRUE	reported	log odds	8.1648e-06	0.0509985	framingham	indole	TRUE	reported	2076	SD	20	5917428	SD			0.0137767	2076	45.8462	1	TRUE	framingham_indole_3_propionate_Malik_Stroke	0.1	5.942e-08	117029	TRUE	1.09092e-07	FALSE	Indole-3-propionate	Ischemic stroke	Disease
rs2725571	T	C	T	C	0.167469	-0.0274	0.451316	0.4407	FALSE	FALSE	FALSE	15	54129428	0.01	0.00617106	521612	67162	454450	TRUE	reported	log odds	6.68474e-06	0.0371864	framingham	indole	TRUE	reported	2076	SD	15	54129428	SD			0.0138899	2076	45.8462	1	TRUE	framingham_indole_3_propionate_Malik_Stroke	0.1	5.62505e-05	117029	TRUE	5.57413e-07	FALSE	Indole-3-propionate	Ischemic stroke	Disease
rs2898455	C	T	C	T	-0.236758	-0.0086	0.808591	0.7856	FALSE	FALSE	FALSE	8	17987012	0.0121	0.4769	521612	67162	454450	TRUE	reported	log odds	3.25459e-06	0.0508713	framingham	indole	TRUE	reported	2076	SD	8	17987012	SD			0.0173513	2076	45.8462	1	TRUE	framingham_indole_3_propionate_Malik_Stroke	0.1	3.78601e-06	117029	TRUE	3.81701e-09	FALSE	Indole-3-propionate	Ischemic stroke	Disease
rs602825	C	G	C	G	0.200341	-0.003	0.216666	0.2082	FALSE	TRUE	FALSE	1	112380136	0.0125	0.8102	521612	67162	454450	TRUE	reported	log odds	8.33501e-06	0.0449559	framingham	indole	TRUE	reported	2076	SD	1	112380136	SD			0.0136241	2076	45.8462	1	TRUE	framingham_indole_3_propionate_Malik_Stroke	0.1	4.51006e-07	117029	TRUE	1.4269e-07	FALSE	Indole-3-propionate	Ischemic stroke	Disease
rs6487322	A	G	A	G	-0.193519	-0.0144	0.64444	0.6176	FALSE	FALSE	FALSE	12	23173646	0.0105	0.1673	521612	67162	454450	TRUE	reported	log odds	8.36056e-06	0.0434313	framingham	indole	TRUE	reported	2076	SD	12	23173646	SD			0.0171621	2076	45.8462	1	TRUE	framingham_indole_3_propionate_Malik_Stroke	0.1	1.48841e-05	117029	TRUE	7.80715e-09	FALSE	Indole-3-propionate	Ischemic stroke	Disease
rs6987588	T	C	T	C	-0.16503	-0.0165	0.518898	0.4999	FALSE	FALSE	FALSE	8	130572304	0.0099	0.0955103	521612	67162	454450	TRUE	reported	log odds	8.19208e-06	0.0370014	framingham	indole	TRUE	reported	2076	SD	8	130572304	SD			0.013598	2076	45.8462	1	TRUE	framingham_indole_3_propionate_Malik_Stroke	0.1	2.06881e-05	117029	TRUE	3.74147e-07	FALSE	Indole-3-propionate	Ischemic stroke	Disease
rs7601397	G	A	G	A	0.354182	-0.0307	0.119952	0.1408	FALSE	FALSE	FALSE	2	15722380	0.0171	0.07284	521612	67162	454450	TRUE	reported	log odds	6.16737e-06	0.0783489	framingham	indole	TRUE	reported	2076	SD	2	15722380	SD			0.0264848	2076	45.8462	1	TRUE	framingham_indole_3_propionate_Malik_Stroke	0.1	3.46779e-05	117029	TRUE	8.99898e-13	FALSE	Indole-3-propionate	Ischemic stroke	Disease
rs868179	T	C	T	C	-0.382001	-0.0257	0.0879569	0.0928	FALSE	FALSE	FALSE	2	177549497	0.018	0.1542	521612	67162	454450	TRUE	reported	log odds	7.2613e-07	0.0771058	framingham	indole	TRUE	reported	2076	SD	2	177549497	SD			0.0234123	2076	45.8462	1	TRUE	framingham_indole_3_propionate_Malik_Stroke	0.1	1.69118e-05	117029	TRUE	1.24601e-11	FALSE	Indole-3-propionate	Ischemic stroke	Disease
rs964546	C	T	C	T	0.249921	-0.0258	0.142329	0.1473	FALSE	FALSE	FALSE	7	134308254	0.0145	0.0749307	521612	67162	454450	TRUE	reported	log odds	8.16127e-06	0.0560246	framingham	indole	TRUE	reported	2076	SD	7	134308254	SD			0.0152493	2076	45.8462	1	TRUE	framingham_indole_3_propionate_Malik_Stroke	0.1	2.54258e-05	117029	TRUE	7.68815e-08	FALSE	Indole-3-propionate	Ischemic stroke	Disease
rs9656919	T	C	T	C	-0.535372	0.0251	0.0301007	0.0185	FALSE	FALSE	FALSE	8	118450822	0.0409	0.539699	521612	67162	454450	TRUE	reported	log odds	8.10296e-06	0.119973	framingham	indole	TRUE	reported	2076	SD	8	118450822	SD			0.0167357	2076	45.8462	1	TRUE	framingham_indole_3_propionate_Malik_Stroke	0.1	3.47476e-06	117029	TRUE	7.14925e-09	FALSE	Indole-3-propionate	Ischemic stroke	Disease
rs12221306	A	T	A	T	0.157561	0.0022	0.613039	0.6318	FALSE	TRUE	FALSE	10	17001338	0.0103	0.8332	521612	67162	454450	TRUE	reported	log odds	5.04189e-06	0.0345298	framingham	trimethylamine	TRUE	reported	2076	SD	10	17001338	SD			0.0117782	2076	332.203	1	TRUE	framingham_trimethylamine_N_oxide_Malik_Stroke	0.1	3.42245e-07	117029	TRUE	1.00295e-06	FALSE	Trimethylamine N-oxide (TMAO)	Ischemic stroke	Disease
rs13236413	T	C	T	C	0.408223	-0.0005	0.0900774	0.1085	FALSE	FALSE	FALSE	7	156871065	0.0166	0.9776	521612	67162	454450	TRUE	reported	log odds	2.23419e-06	0.0862869	framingham	trimethylamine	TRUE	reported	2076	SD	7	156871065	SD			0.0273178	2076	332.203	1	TRUE	framingham_trimethylamine_N_oxide_Malik_Stroke	0.1	7.35051e-09	117029	TRUE	5.28455e-14	FALSE	Trimethylamine N-oxide (TMAO)	Ischemic stroke	Disease
rs16917161	A	T	A	T	0.261652	0.0207	0.0918946	0.1116	FALSE	TRUE	FALSE	8	52966057	0.016	0.1961	521612	67162	454450	TRUE	reported	log odds	9.23354e-06	0.0590053	framingham	trimethylamine	TRUE	reported	2076	SD	8	52966057	SD			0.0114263	2076	332.203	1	TRUE	framingham_trimethylamine_N_oxide_Malik_Stroke	0.1	1.29071e-05	117029	TRUE	2.85879e-06	FALSE	Trimethylamine N-oxide (TMAO)	Ischemic stroke	Disease
rs17418675	C	T	C	T	0.155799	-0.0327	0.341383	0.3264	FALSE	FALSE	FALSE	2	55210605	0.0105	0.001923	521612	67162	454450	TRUE	reported	log odds	9.10688e-06	0.0351107	framingham	trimethylamine	TRUE	reported	2076	SD	2	55210605	SD			0.0109153	2076	332.203	1	TRUE	framingham_trimethylamine_N_oxide_Malik_Stroke	0.1	7.14791e-05	117029	TRUE	1.35562e-05	FALSE	Trimethylamine N-oxide (TMAO)	Ischemic stroke	Disease
rs2703228	G	C	G	C	-0.216537	-0.0171	0.323034	0.3251	FALSE	TRUE	FALSE	8	5876009	0.0107	0.108	521612	67162	454450	TRUE	reported	log odds	1.28211e-07	0.0410001	framingham	trimethylamine	TRUE	reported	2076	SD	8	5876009	SD			0.0205074	2076	332.203	1	TRUE	framingham_trimethylamine_N_oxide_Malik_Stroke	0.1	1.95046e-05	117029	TRUE	2.81715e-10	FALSE	Trimethylamine N-oxide (TMAO)	Ischemic stroke	Disease
rs3935570	T	G	T	G	-0.22712	0.0201	0.260675	0.2765	FALSE	FALSE	FALSE	1	19167371	0.0111	0.0699697	521612	67162	454450	TRUE	reported	log odds	1.55787e-07	0.0432973	framingham	trimethylamine	TRUE	reported	2076	SD	1	19167371	SD			0.0198827	2076	332.203	1	TRUE	framingham_trimethylamine_N_oxide_Malik_Stroke	0.1	2.45598e-05	117029	TRUE	6.29205e-10	FALSE	Trimethylamine N-oxide (TMAO)	Ischemic stroke	Disease
rs4846884	C	A	C	A	0.210836	0.0082	0.843605	0.8567	FALSE	FALSE	FALSE	1	231087075	0.0143	0.568499	521612	67162	454450	TRUE	reported	log odds	6.18612e-06	0.0466459	framingham	trimethylamine	TRUE	reported	2076	SD	1	231087075	SD			0.0117295	2076	332.203	1	TRUE	framingham_trimethylamine_N_oxide_Malik_Stroke	0.1	2.50955e-06	117029	TRUE	1.32676e-06	FALSE	Trimethylamine N-oxide (TMAO)	Ischemic stroke	Disease
rs692588	G	A	G	A	2.79397	0.0065	0.0305513	0.9644	FALSE	FALSE	FALSE	15	29005675	0.0538	0.9044	521612	67162	454450	TRUE	reported	log odds	1.26511e-06	0.576651	framingham	trimethylamine	TRUE	reported	2076	SD	15	29005675	SD			0.46241	2076	332.203	1	TRUE	framingham_trimethylamine_N_oxide_Malik_Stroke	0.1	4.40992e-07	117029	TRUE	5.59589e-306	FALSE	Trimethylamine N-oxide (TMAO)	Ischemic stroke	Disease
rs7302178	G	A	G	A	0.237074	0.0078	0.16379	0.1468	FALSE	FALSE	FALSE	12	27007893	0.0145	0.5902	521612	67162	454450	TRUE	reported	log odds	6.39783e-06	0.0525337	framingham	trimethylamine	TRUE	reported	2076	SD	12	27007893	SD			0.0153957	2076	332.203	1	TRUE	framingham_trimethylamine_N_oxide_Malik_Stroke	0.1	2.31589e-06	117029	TRUE	2.69295e-08	FALSE	Trimethylamine N-oxide (TMAO)	Ischemic stroke	Disease
rs10085798	G	A	G	A	-0.091847	0.0232	0.05252	0.0378	FALSE	FALSE	FALSE	7	15618982	0.0276	0.401	521612	67162	454450	TRUE	reported	log odds	9.77e-06	0.020756	kettunen	Ace	TRUE	reported	24745	SD	7	15618982	SD			0.000839566	24745	27.1966	1	TRUE	kettunen_Ace_Malik_Stroke	0.1	5.94678e-06	117029	TRUE	0.000148496	FALSE	Acetate	Ischemic stroke	Disease
rs11154962	A	G	A	G	-0.082406	0.0114	0.072242	0.1168	FALSE	FALSE	FALSE	6	138465341	0.016	0.4759	521612	67162	454450	TRUE	reported	log odds	6.87e-06	0.018309	kettunen	Ace	TRUE	reported	24745	SD	6	138465341	SD			0.000910274	24745	27.1966	1	TRUE	kettunen_Ace_Malik_Stroke	0.1	4.07401e-06	117029	TRUE	5.70673e-05	FALSE	Acetate	Ischemic stroke	Disease
rs116701056	A	G	A	G	0.159687	-0.1489	0.021098	0.015	FALSE	FALSE	FALSE	5	109462070	0.0537	0.005595	521612	67162	454450	TRUE	reported	log odds	1.22e-06	0.032884	kettunen	Ace	TRUE	reported	23552	SD	5	109462070	SD			0.00105329	23552	27.1966	1	TRUE	kettunen_Ace_Malik_Stroke	0.1	9.99542e-05	117029	TRUE	0.00165618	FALSE	Acetate	Ischemic stroke	Disease
rs11777030	A	G	A	G	-0.051764	-0.0158	0.221552	0.2853	FALSE	FALSE	FALSE	8	50035697	0.0114	0.1668	521612	67162	454450	TRUE	reported	log odds	9.34e-06	0.011672	kettunen	Ace	TRUE	reported	24743	SD	8	50035697	SD			0.000924253	24743	27.1966	1	TRUE	kettunen_Ace_Malik_Stroke	0.1	1.54753e-05	117029	TRUE	0.000154475	FALSE	Acetate	Ischemic stroke	Disease
rs1187950	T	C	T	C	0.149131	0.0201	0.022961	0.033	FALSE	FALSE	FALSE	1	27234488	0.0309	0.5154	521612	67162	454450	TRUE	reported	log odds	5.62e-06	0.032824	kettunen	Ace	TRUE	reported	23550	SD	1	27234488	SD			0.000997858	23550	27.1966	1	TRUE	kettunen_Ace_Malik_Stroke	0.1	3.91666e-06	117029	TRUE	3.36665e-05	FALSE	Acetate	Ischemic stroke	Disease
rs12185728	T	C	T	C	-0.057475	0.0109	0.199064	0.2174	FALSE	FALSE	FALSE	2	11296969	0.0137	0.4278	521612	67162	454450	TRUE	reported	log odds	3.76e-06	0.01242	kettunen	Ace	TRUE	reported	24742	SD	2	11296969	SD			0.00105336	24742	27.1966	1	TRUE	kettunen_Ace_Malik_Stroke	0.1	6.14319e-06	117029	TRUE	1.82331e-05	FALSE	Acetate	Ischemic stroke	Disease
rs12522004	A	G	A	G	0.045669	0.001	0.334197	0.3193	FALSE	FALSE	FALSE	5	145934483	0.0107	0.9232	521612	67162	454450	TRUE	reported	log odds	2.92e-06	0.009759	kettunen	Ace	TRUE	reported	24745	SD	5	145934483	SD			0.000928157	24745	27.1966	1	TRUE	kettunen_Ace_Malik_Stroke	0.1	6.6065e-08	117029	TRUE	1.57072e-05	FALSE	Acetate	Ischemic stroke	Disease
rs139709032	C	T	C	T	-0.174154	0.0013	0.017133	0.0174	FALSE	FALSE	FALSE	7	50542547	0.0474	0.9777	521612	67162	454450	TRUE	reported	log odds	4.14e-06	0.037799	kettunen	Ace	TRUE	reported	24740	SD	7	50542547	SD			0.00102147	24740	27.1966	1	TRUE	kettunen_Ace_Malik_Stroke	0.1	8.78251e-09	117029	TRUE	5.23063e-06	FALSE	Acetate	Ischemic stroke	Disease
rs142619875	T	C	T	C	-0.298663	0.0527	0.009079	0.02	FALSE	FALSE	FALSE	10	26949600	0.0495	0.2878	521612	67162	454450	TRUE	reported	log odds	5.92e-06	0.065897	kettunen	Ace	TRUE	reported	21448	SD	10	26949600	SD			0.00160498	21448	27.1966	1	TRUE	kettunen_Ace_Malik_Stroke	0.1	1.65214e-05	117029	TRUE	1.24057e-06	FALSE	Acetate	Ischemic stroke	Disease
rs143139872	G	A	G	A	0.216165	-0.0321	0.015006	0.024	FALSE	FALSE	FALSE	20	45571571	0.0406	0.4294	521612	67162	454450	TRUE	reported	log odds	2.51e-06	0.045888	kettunen	Ace	TRUE	reported	24744	SD	20	45571571	SD			0.00138134	24744	27.1966	1	TRUE	kettunen_Ace_Malik_Stroke	0.1	7.34288e-06	117029	TRUE	8.36614e-07	FALSE	Acetate	Ischemic stroke	Disease
rs146711790	G	A	G	A	-0.079248	0.0187	0.081428	0.0839	FALSE	FALSE	FALSE	21	35612761	0.0189	0.3217	521612	67162	454450	TRUE	reported	log odds	7.55e-06	0.017687	kettunen	Ace	TRUE	reported	24741	SD	21	35612761	SD			0.000939493	24741	27.1966	1	TRUE	kettunen_Ace_Malik_Stroke	0.1	8.16602e-06	117029	TRUE	7.09311e-05	FALSE	Acetate	Ischemic stroke	Disease
rs148776601	T	C	T	C	0.221651	-0.0078	0.018804	0.023	FALSE	FALSE	FALSE	20	23941397	0.0492	0.8741	521612	67162	454450	TRUE	reported	log odds	7.06e-06	0.049312	kettunen	Ace	TRUE	reported	19223	SD	20	23941397	SD			0.00181291	19223	27.1966	1	TRUE	kettunen_Ace_Malik_Stroke	0.1	4.15648e-07	117029	TRUE	6.99956e-08	FALSE	Acetate	Ischemic stroke	Disease
rs17876031	G	A	G	A	0.060706	0.003	0.672393	0.6513	FALSE	FALSE	FALSE	5	176831119	0.0113	0.7891	521612	67162	454450	TRUE	reported	log odds	3.41e-07	0.011897	kettunen	Ace	TRUE	reported	19377	SD	5	176831119	SD			0.00162356	19377	27.1966	1	TRUE	kettunen_Ace_Malik_Stroke	0.1	6.2131e-07	117029	TRUE	3.46715e-07	FALSE	Acetate	Ischemic stroke	Disease
rs1889459	C	G	C	G	0.058451	0.019	0.144281	0.1645	FALSE	TRUE	FALSE	10	5314043	0.0143	0.1834	521612	67162	454450	TRUE	reported	log odds	8.69e-06	0.013134	kettunen	Ace	TRUE	reported	24743	SD	10	5314043	SD			0.000843634	24743	27.1966	1	TRUE	kettunen_Ace_Malik_Stroke	0.1	1.50756e-05	117029	TRUE	0.00032179	FALSE	Acetate	Ischemic stroke	Disease
rs2185517	T	C	T	C	0.082537	-0.0053	0.068828	0.0714	FALSE	FALSE	FALSE	14	26266466	0.0197	0.7866	521612	67162	454450	TRUE	reported	log odds	6.72e-06	0.018319	kettunen	Ace	TRUE	reported	24743	SD	14	26266466	SD			0.000873217	24743	27.1966	1	TRUE	kettunen_Ace_Malik_Stroke	0.1	5.66183e-07	117029	TRUE	3.84419e-05	FALSE	Acetate	Ischemic stroke	Disease
rs34531929	T	C	T	C	-0.078108	0.0114	0.077102	0.0719	FALSE	FALSE	FALSE	9	136118163	0.0203	0.5753	521612	67162	454450	TRUE	reported	log odds	8.7e-06	0.017551	kettunen	Ace	TRUE	reported	24741	SD	9	136118163	SD			0.000868241	24741	27.1966	1	TRUE	kettunen_Ace_Malik_Stroke	0.1	2.63531e-06	117029	TRUE	6.89162e-05	TRUE	Acetate	Ischemic stroke	Disease
rs3913723	G	A	G	A	-0.125783	0.0172	0.033949	0.0539	FALSE	FALSE	FALSE	5	41560079	0.0226	0.4459	521612	67162	454450	TRUE	reported	log odds	2.12e-06	0.026509	kettunen	Ace	TRUE	reported	22521	SD	5	41560079	SD			0.00103777	22521	27.1966	1	TRUE	kettunen_Ace_Malik_Stroke	0.1	4.58363e-06	117029	TRUE	3.56139e-05	FALSE	Acetate	Ischemic stroke	Disease
rs4596437	A	G	A	G	0.075005	-0.0014	0.905564	0.8721	FALSE	FALSE	FALSE	5	145914633	0.015	0.9241	521612	67162	454450	TRUE	reported	log odds	2.55e-06	0.015933	kettunen	Ace	TRUE	reported	24746	SD	5	145914633	SD			0.000962204	24746	27.1966	1	TRUE	kettunen_Ace_Malik_Stroke	0.1	6.6451e-08	117029	TRUE	1.09399e-05	FALSE	Acetate	Ischemic stroke	Disease
rs4600785	T	G	T	G	0.04303	0.008	0.377349	0.3882	FALSE	FALSE	FALSE	3	29844439	0.0103	0.4349	521612	67162	454450	TRUE	reported	log odds	5.95e-06	0.009496	kettunen	Ace	TRUE	reported	24743	SD	3	29844439	SD			0.000870083	24743	27.1966	1	TRUE	kettunen_Ace_Malik_Stroke	0.1	4.62e-06	117029	TRUE	9.25182e-05	FALSE	Acetate	Ischemic stroke	Disease
rs6595557	A	G	A	G	0.042657	-0.0196	0.548445	0.5188	FALSE	FALSE	FALSE	5	124221582	0.01	0.0501996	521612	67162	454450	TRUE	reported	log odds	4.24e-06	0.009268	kettunen	Ace	TRUE	reported	24743	SD	5	124221582	SD			0.000901269	24743	27.1966	1	TRUE	kettunen_Ace_Malik_Stroke	0.1	2.91499e-05	117029	TRUE	0.000431612	FALSE	Acetate	Ischemic stroke	Disease
rs6933521	C	T	C	T	-0.091667	-0.0053	0.120256	0.1352	FALSE	FALSE	FALSE	6	12042473	0.0178	0.766999	521612	67162	454450	TRUE	reported	log odds	8.1e-09	0.015885	kettunen	Ace	TRUE	reported	24742	SD	6	12042473	SD			0.00177795	24742	27.1966	1	TRUE	kettunen_Ace_Malik_Stroke	0.1	9.9842e-07	117029	TRUE	3.94512e-09	FALSE	Acetate	Ischemic stroke	Disease
rs72965935	G	A	G	A	-0.124816	0.0233	0.040293	0.0505	FALSE	FALSE	FALSE	2	227594251	0.0262	0.3733	521612	67162	454450	TRUE	reported	log odds	3.29e-06	0.026814	kettunen	Ace	TRUE	reported	22641	SD	2	227594251	SD			0.00120487	22641	27.1966	1	TRUE	kettunen_Ace_Malik_Stroke	0.1	7.90774e-06	117029	TRUE	1.10632e-05	FALSE	Acetate	Ischemic stroke	Disease
rs73022785	C	T	C	T	-0.192933	0.0224	0.01701	0.0188	FALSE	FALSE	FALSE	6	160178076	0.0406	0.5811	521612	67162	454450	TRUE	reported	log odds	5.87e-07	0.038593	kettunen	Ace	TRUE	reported	24743	SD	6	160178076	SD			0.00124479	24743	27.1966	1	TRUE	kettunen_Ace_Malik_Stroke	0.1	2.81164e-06	117029	TRUE	1.55162e-06	FALSE	Acetate	Ischemic stroke	Disease
rs76275189	T	C	T	C	-0.246645	-0.0012	0.009283	0.0183	FALSE	FALSE	FALSE	4	78061647	0.0426	0.9782	521612	67162	454450	TRUE	reported	log odds	5.13e-06	0.054058	kettunen	Ace	TRUE	reported	22642	SD	4	78061647	SD			0.00111895	22642	27.1966	1	TRUE	kettunen_Ace_Malik_Stroke	0.1	7.86372e-09	117029	TRUE	4.29329e-06	FALSE	Acetate	Ischemic stroke	Disease
rs78062315	A	G	A	G	0.083011	-0.0122	0.06618	0.0485	FALSE	FALSE	FALSE	12	106920784	0.0242	0.6161	521612	67162	454450	TRUE	reported	log odds	9.57e-06	0.01874	kettunen	Ace	TRUE	reported	24742	SD	12	106920784	SD			0.000851709	24742	27.1966	1	TRUE	kettunen_Ace_Malik_Stroke	0.1	2.08847e-06	117029	TRUE	7.33302e-05	FALSE	Acetate	Ischemic stroke	Disease
rs79081131	T	C	T	C	-0.07808	-0.0096	0.086458	0.112	FALSE	FALSE	FALSE	4	78537906	0.0168	0.5677	521612	67162	454450	TRUE	reported	log odds	9.17e-06	0.01759	kettunen	Ace	TRUE	reported	24743	SD	4	78537906	SD			0.000963038	24743	27.1966	1	TRUE	kettunen_Ace_Malik_Stroke	0.1	2.78668e-06	117029	TRUE	2.69652e-05	FALSE	Acetate	Ischemic stroke	Disease
rs80153228	T	C	T	C	-0.109764	0.0166	0.040419	0.036	FALSE	FALSE	FALSE	4	114122675	0.0278	0.5512	521612	67162	454450	TRUE	reported	log odds	7.7e-06	0.02452	kettunen	Ace	TRUE	reported	24745	SD	4	114122675	SD			0.000934581	24745	27.1966	1	TRUE	kettunen_Ace_Malik_Stroke	0.1	2.90551e-06	117029	TRUE	3.67977e-05	FALSE	Acetate	Ischemic stroke	Disease
rs8066484	A	G	A	G	0.09537	0.0553	0.057896	0.0494	FALSE	FALSE	FALSE	17	63238114	0.0238	0.0203002	521612	67162	454450	TRUE	reported	log odds	2.27e-06	0.020158	kettunen	Ace	TRUE	reported	24741	SD	17	63238114	SD			0.000992204	24741	27.1966	1	TRUE	kettunen_Ace_Malik_Stroke	0.1	4.35856e-05	117029	TRUE	0.000371744	FALSE	Acetate	Ischemic stroke	Disease
rs8756	A	C	A	C	-0.044435	0.0128	0.49196	0.5142	FALSE	FALSE	FALSE	12	66359752	0.0103	0.2135	521612	67162	454450	TRUE	reported	log odds	4.03e-06	0.009633	kettunen	Ace	TRUE	reported	22521	SD	12	66359752	SD			0.000986979	22521	27.1966	1	TRUE	kettunen_Ace_Malik_Stroke	0.1	1.24403e-05	117029	TRUE	0.000126102	FALSE	Acetate	Ischemic stroke	Disease
rs11002782	A	G	A	G	0.0247581	-0.0043	0.5707	0.5721	FALSE	FALSE	FALSE	10	80785567	0.0102	0.6712	521612	67162	454450	TRUE	reported	log odds	3.48899e-07	0.0048593	lotta	Ile	TRUE	reported	86402	SD	10	80785567				0.000300354	86402	46.7305	1	TRUE	lotta_Ile_Malik_Stroke	0.1	1.37583e-06	117029	TRUE	0.000315	FALSE	Isoleucine	Ischemic stroke	Disease
rs11142402	T	G	T	G	0.0245727	0.0234	0.4264	0.4287	FALSE	FALSE	FALSE	9	73021070	0.0099	0.0176999	521612	67162	454450	TRUE	reported	log odds	6.13296e-07	0.00492735	lotta	Ile	TRUE	reported	84176	SD	9	73021070				0.000295367	84176	46.7305	1	TRUE	lotta_Ile_Malik_Stroke	0.1	4.07579e-05	117029	TRUE	0.0168263	FALSE	Isoleucine	Ischemic stroke	Disease
rs117643180	A	C	A	C	-0.090668	-0.0097	0.0258	0.0297	FALSE	FALSE	FALSE	17	7185779	0.0314	0.7573	521612	67162	454450	TRUE	reported	log odds	7.48893e-09	0.0156865	lotta	Ile	TRUE	reported	80811	SD	17	7185779				0.000413243	80811	46.7305	1	TRUE	lotta_Ile_Malik_Stroke	0.1	8.24405e-07	117029	TRUE	2.17062e-05	FALSE	Isoleucine	Ischemic stroke	Disease
rs12149660	A	G	A	G	-0.0723124	-0.0092	0.1156	0.1254	FALSE	FALSE	FALSE	16	70309237	0.0156	0.5566	521612	67162	454450	TRUE	reported	log odds	2.261e-21	0.00761825	lotta	Ile	TRUE	reported	84176	SD	16	70309237				0.00106921	84176	46.7305	1	TRUE	lotta_Ile_Malik_Stroke	0.1	2.82221e-06	117029	TRUE	6.60358e-12	FALSE	Isoleucine	Ischemic stroke	Disease
rs1260326	C	T	C	T	-0.0480803	-0.0061	0.6119	0.6013	FALSE	FALSE	FALSE	2	27730940	0.0112	0.5825	521612	67162	454450	TRUE	reported	log odds	6.63285e-22	0.00499848	lotta	Ile	TRUE	reported	84177	SD	2	27730940				0.00109796	84177	46.7305	1	TRUE	lotta_Ile_Malik_Stroke	0.1	2.71145e-06	117029	TRUE	3.16653e-12	FALSE	Isoleucine	Ischemic stroke	Disease
rs1440581	C	T	C	T	0.0610119	0.0116	0.5235	0.5266	FALSE	FALSE	FALSE	4	89226422	0.0102	0.254	521612	67162	454450	TRUE	reported	log odds	7.69485e-37	0.00481204	lotta	Ile	TRUE	reported	86402	SD	4	89226422				0.00185711	86402	46.7305	1	TRUE	lotta_Ile_Malik_Stroke	0.1	1.01965e-05	117029	TRUE	5.50481e-19	FALSE	Isoleucine	Ischemic stroke	Disease
rs144183894	A	C	A	C	0.0467308	0.0158	0.0748	0.0724	FALSE	FALSE	FALSE	12	14192671	0.0198	0.427	521612	67162	454450	TRUE	reported	log odds	7.70105e-07	0.00945394	lotta	Ile	TRUE	reported	80812	SD	12	14192671				0.000302255	80812	46.7305	1	TRUE	lotta_Ile_Malik_Stroke	0.1	5.09405e-06	117029	TRUE	0.000939665	FALSE	Isoleucine	Ischemic stroke	Disease
rs2127864	G	A	G	A	-0.04631	-0.0021	0.1885	0.1825	FALSE	FALSE	FALSE	4	89147993	0.0134	0.8763	521612	67162	454450	TRUE	reported	log odds	3.25237e-13	0.00635777	lotta	Ile	TRUE	reported	80812	SD	4	89147993				0.000656114	80812	46.7305	1	TRUE	lotta_Ile_Malik_Stroke	0.1	1.99999e-07	117029	TRUE	3.71863e-08	FALSE	Isoleucine	Ischemic stroke	Disease
rs2422358	T	A	T	A	0.0255451	-0.0097	0.4428	0.4191	FALSE	TRUE	TRUE	2	65231806	0.0116	0.4049	521612	67162	454450	TRUE	reported	log odds	3.36899e-07	0.00500689	lotta	Ile	TRUE	reported	80812	SD	2	65231806				0.000322006	80812	46.7305	1	TRUE	lotta_Ile_Malik_Stroke	0.1	6.96307e-06	117029	TRUE	0.000817527	FALSE	Isoleucine	Ischemic stroke	Disease
rs2488071	G	A	G	A	0.0257991	0.0031	0.5346	0.5316	FALSE	FALSE	FALSE	10	94499577	0.0103	0.763099	521612	67162	454450	TRUE	reported	log odds	1.28401e-07	0.00488527	lotta	Ile	TRUE	reported	84177	SD	10	94499577				0.000331203	84177	46.7305	1	TRUE	lotta_Ile_Malik_Stroke	0.1	7.27359e-07	117029	TRUE	0.000123755	FALSE	Isoleucine	Ischemic stroke	Disease
rs261334	C	G	C	G	0.0312712	0.009	0.7892	0.7951	FALSE	TRUE	FALSE	15	58726744	0.0126	0.474	521612	67162	454450	TRUE	reported	log odds	1.137e-07	0.0058969	lotta	Ile	TRUE	reported	86402	SD	15	58726744				0.000325369	86402	46.7305	1	TRUE	lotta_Ile_Malik_Stroke	0.1	4.01176e-06	117029	TRUE	0.00034978	FALSE	Isoleucine	Ischemic stroke	Disease
rs4374015	T	C	T	C	-0.0248559	0.0026	0.5327	0.5194	FALSE	FALSE	FALSE	12	47226660	0.0099	0.7925	521612	67162	454450	TRUE	reported	log odds	2.524e-07	0.00482078	lotta	Ile	TRUE	reported	86402	SD	12	47226660				0.000307587	86402	46.7305	1	TRUE	lotta_Ile_Malik_Stroke	0.1	5.12926e-07	117029	TRUE	0.000176319	FALSE	Isoleucine	Ischemic stroke	Disease
rs4904882	T	C	T	C	0.0466546	-0.0179	0.9056	0.9072	FALSE	FALSE	FALSE	14	92836128	0.0182	0.3246	521612	67162	454450	TRUE	reported	log odds	4.13105e-08	0.00850584	lotta	Ile	TRUE	reported	80810	SD	14	92836128				0.000372158	80810	46.7305	1	TRUE	lotta_Ile_Malik_Stroke	0.1	8.19581e-06	117029	TRUE	0.000327709	FALSE	Isoleucine	Ischemic stroke	Disease
rs493841	T	C	T	C	0.03738	-0.0045	0.5252	0.5177	FALSE	FALSE	FALSE	19	49301877	0.0105	0.6671	521612	67162	454450	TRUE	reported	log odds	6.07016e-14	0.00497935	lotta	Ile	TRUE	reported	80814	SD	19	49301877				0.000696858	80814	46.7305	1	TRUE	lotta_Ile_Malik_Stroke	0.1	1.53688e-06	117029	TRUE	3.75781e-08	FALSE	Isoleucine	Ischemic stroke	Disease
rs62472001	C	T	C	T	-0.0733558	0.023	0.0306	0.0299	FALSE	FALSE	FALSE	7	130949256	0.0341	0.5008	521612	67162	454450	TRUE	reported	log odds	3.77103e-07	0.0144401	lotta	Ile	TRUE	reported	80810	SD	7	130949256				0.000319244	80810	46.7305	1	TRUE	lotta_Ile_Malik_Stroke	0.1	4.66112e-06	117029	TRUE	0.000592985	FALSE	Isoleucine	Ischemic stroke	Disease
rs6458331	C	T	C	T	-0.0349919	0.0365	0.2808	0.6987	FALSE	FALSE	FALSE	6	43280028	0.0108	0.000719499	521612	67162	454450	TRUE	reported	log odds	1.78098e-07	0.00670215	lotta	Ile	TRUE	reported	55091	SD	6	43280028				0.000494552	55091	46.7305	1	TRUE	lotta_Ile_Malik_Stroke	0.1	8.52786e-05	117029	TRUE	0.0118233	FALSE	Isoleucine	Ischemic stroke	Disease
rs7298123	T	C	T	C	-0.0397638	0.0016	0.8	0.7959	FALSE	FALSE	FALSE	12	56860073	0.0128	0.9012	521612	67162	454450	TRUE	reported	log odds	1.595e-10	0.00621699	lotta	Ile	TRUE	reported	80811	SD	12	56860073				0.000505971	80811	46.7305	1	TRUE	lotta_Ile_Malik_Stroke	0.1	1.26408e-07	117029	TRUE	1.29184e-06	FALSE	Isoleucine	Ischemic stroke	Disease
rs10085935	T	C	T	C	-0.089577	0.0123	0.3752	0.3825	FALSE	FALSE	FALSE	8	39806267	0.0103	0.2344	521612	67162	454450	TRUE	reported	log odds	3.36434e-27	0.00829263	lotta	Kynurenine	TRUE	reported	30899	SD	8	39806267				0.00376207	30899	78.0204	1	TRUE	lotta_Kynurenine_Malik_Stroke	0.1	1.08607e-05	117029	TRUE	1.02592e-19	FALSE	Kynurenine	Ischemic stroke	Disease
rs112037479	T	A	T	A	0.0544854	0.0223	0.2265	0.2292	FALSE	TRUE	FALSE	17	37776644	0.0132	0.0908804	521612	67162	454450	TRUE	reported	log odds	7.43892e-07	0.0110071	lotta	Kynurenine	TRUE	reported	23531	SD	17	37776644				0.0010402	23531	78.0204	1	TRUE	lotta_Kynurenine_Malik_Stroke	0.1	2.66947e-05	117029	TRUE	0.000149127	FALSE	Kynurenine	Ischemic stroke	Disease
rs12504293	A	G	A	G	0.0530833	0.0062	0.2937	0.2961	FALSE	FALSE	FALSE	4	137689350	0.0108	0.565599	521612	67162	454450	TRUE	reported	log odds	1.54e-07	0.010115	lotta	Kynurenine	TRUE	reported	23531	SD	4	137689350				0.00116907	23531	78.0204	1	TRUE	lotta_Kynurenine_Malik_Stroke	0.1	2.43513e-06	117029	TRUE	4.90053e-06	FALSE	Kynurenine	Ischemic stroke	Disease
rs13128937	A	T	A	T	-0.0425228	0.0029	0.3105	0.3025	FALSE	TRUE	FALSE	4	45961113	0.0107	0.7898	521612	67162	454450	TRUE	reported	log odds	9.94008e-07	0.00869054	lotta	Kynurenine	TRUE	reported	30899	SD	4	45961113				0.000774229	30899	78.0204	1	TRUE	lotta_Kynurenine_Malik_Stroke	0.1	5.39352e-07	117029	TRUE	2.27013e-05	FALSE	Kynurenine	Ischemic stroke	Disease
rs1360976	A	C	A	C	-0.0564316	-0.004	0.2206	0.2147	FALSE	FALSE	FALSE	13	102994263	0.0122	0.7405	521612	67162	454450	TRUE	reported	log odds	3.804e-07	0.0111108	lotta	Kynurenine	TRUE	reported	23531	SD	13	102994263				0.00109507	23531	78.0204	1	TRUE	lotta_Kynurenine_Malik_Stroke	0.1	8.20044e-07	117029	TRUE	6.58871e-06	FALSE	Kynurenine	Ischemic stroke	Disease
rs148581968	T	C	T	C	0.15449	0.0495	0.0279	0.027	FALSE	FALSE	FALSE	16	87816186	0.0401	0.2168	521612	67162	454450	TRUE	reported	log odds	3.33096e-08	0.0279722	lotta	Kynurenine	TRUE	reported	23531	SD	16	87816186				0.00129463	23531	78.0204	1	TRUE	lotta_Kynurenine_Malik_Stroke	0.1	1.95391e-05	117029	TRUE	9.89368e-06	FALSE	Kynurenine	Ischemic stroke	Disease
rs36057735	G	C	G	C	0.0717813	0.0252	0.1967	0.1757	FALSE	TRUE	FALSE	6	31319923	0.0169	0.1348	521612	67162	454450	TRUE	reported	log odds	5.84602e-10	0.011587	lotta	Kynurenine	TRUE	reported	23531	SD	6	31319923				0.0016283	23531	78.0204	1	TRUE	lotta_Kynurenine_Malik_Stroke	0.1	2.79423e-05	117029	TRUE	9.0607e-07	FALSE	Kynurenine	Ischemic stroke	Disease
rs3755907	A	G	A	G	-0.0723306	0.0144	0.0979	0.1082	FALSE	FALSE	FALSE	4	156821875	0.0168	0.3889	521612	67162	454450	TRUE	reported	log odds	8.98607e-08	0.0135299	lotta	Kynurenine	TRUE	reported	30899	SD	4	156821875				0.000924084	30899	78.0204	1	TRUE	lotta_Kynurenine_Malik_Stroke	0.1	6.07991e-06	117029	TRUE	1.25064e-05	FALSE	Kynurenine	Ischemic stroke	Disease
rs3812036	T	C	T	C	0.0573139	-0.0018	0.2466	0.2673	FALSE	FALSE	FALSE	5	176813404	0.0115	0.873	521612	67162	454450	TRUE	reported	log odds	7.99006e-10	0.00932692	lotta	Kynurenine	TRUE	reported	30899	SD	5	176813404				0.00122059	30899	78.0204	1	TRUE	lotta_Kynurenine_Malik_Stroke	0.1	1.92887e-07	117029	TRUE	6.82699e-08	FALSE	Kynurenine	Ischemic stroke	Disease
rs4356486	G	A	G	A	-0.0492733	-0.0208	0.3267	0.328	FALSE	FALSE	FALSE	16	87904131	0.0128	0.1047	521612	67162	454450	TRUE	reported	log odds	5.26405e-07	0.00982322	lotta	Kynurenine	TRUE	reported	23531	SD	16	87904131				0.0010681	23531	78.0204	1	TRUE	lotta_Kynurenine_Malik_Stroke	0.1	2.89913e-05	117029	TRUE	0.000132246	FALSE	Kynurenine	Ischemic stroke	Disease
rs4843718	A	G	A	G	0.204258	-0.0048	0.2491	0.2542	FALSE	FALSE	FALSE	16	87878476	0.0115	0.6766	521612	67162	454450	TRUE	reported	log odds	1.46893e-108	0.00922824	lotta	Kynurenine	TRUE	reported	30899	SD	16	87878476				0.0156079	30899	78.0204	1	TRUE	lotta_Kynurenine_Malik_Stroke	0.1	1.32779e-06	117029	TRUE	2.67075e-84	FALSE	Kynurenine	Ischemic stroke	Disease
rs4899645	G	T	G	T	-0.0516606	-0.0028	0.2724	0.2691	FALSE	FALSE	FALSE	14	77698912	0.0118	0.815	521612	67162	454450	TRUE	reported	log odds	5.98605e-07	0.0103487	lotta	Kynurenine	TRUE	reported	23531	SD	14	77698912				0.00105791	23531	78.0204	1	TRUE	lotta_Kynurenine_Malik_Stroke	0.1	4.68733e-07	117029	TRUE	8.26742e-06	FALSE	Kynurenine	Ischemic stroke	Disease
rs61825638	T	C	T	C	0.115197	0.0066	0.2419	0.2523	FALSE	FALSE	FALSE	1	241713402	0.0132	0.6138	521612	67162	454450	TRUE	reported	log odds	7.55962e-27	0.010738	lotta	Kynurenine	TRUE	reported	23531	SD	1	241713402				0.00486715	23531	78.0204	1	TRUE	lotta_Kynurenine_Malik_Stroke	0.1	2.49754e-06	117029	TRUE	1.18692e-21	FALSE	Kynurenine	Ischemic stroke	Disease
rs62070088	T	G	T	G	-0.0520118	0.0049	0.2759	0.2512	FALSE	FALSE	FALSE	17	70044915	0.0127	0.695799	521612	67162	454450	TRUE	reported	log odds	4.52304e-07	0.0103075	lotta	Kynurenine	TRUE	reported	23531	SD	17	70044915				0.0010809	23531	78.0204	1	TRUE	lotta_Kynurenine_Malik_Stroke	0.1	1.37268e-06	117029	TRUE	9.02833e-06	FALSE	Kynurenine	Ischemic stroke	Disease
rs653178	T	C	T	C	-0.113764	-0.0767	0.5208	0.5254	FALSE	FALSE	FALSE	12	112007756	0.0104	1.58489e-13	521612	67162	454450	TRUE	reported	log odds	1.32709e-45	0.00802623	lotta	Kynurenine	TRUE	reported	30899	SD	12	112007756				0.00645993	30899	78.0204	1	TRUE	lotta_Kynurenine_Malik_Stroke	0.1	0.000445643	117029	TRUE	1.51368e-20	FALSE	Kynurenine	Ischemic stroke	Disease
rs6540080	A	G	A	G	-0.0818677	-0.0123	0.2892	0.3066	FALSE	FALSE	FALSE	16	87818569	0.0111	0.2673	521612	67162	454450	TRUE	reported	log odds	2.4598e-20	0.00886014	lotta	Kynurenine	TRUE	reported	30899	SD	16	87818569				0.0027555	30899	78.0204	1	TRUE	lotta_Kynurenine_Malik_Stroke	0.1	9.77784e-06	117029	TRUE	1.11398e-14	FALSE	Kynurenine	Ischemic stroke	Disease
rs7705189	G	A	G	A	0.0459163	0.0123	0.4716	0.4579	FALSE	FALSE	FALSE	5	131623358	0.01	0.2171	521612	67162	454450	TRUE	reported	log odds	1.18899e-08	0.00805408	lotta	Kynurenine	TRUE	reported	30899	SD	5	131623358				0.00105075	30899	78.0204	1	TRUE	lotta_Kynurenine_Malik_Stroke	0.1	1.14147e-05	117029	TRUE	5.58716e-06	FALSE	Kynurenine	Ischemic stroke	Disease
rs10762827	G	C	G	C	-0.0265477	0.0153	0.5806	0.5805	FALSE	TRUE	FALSE	10	80762481	0.0104	0.1404	521612	67162	454450	TRUE	reported	log odds	5.19003e-08	0.00487561	lotta	Leu	TRUE	reported	86349	SD	10	80762481				0.000343233	86349	45.636	1	TRUE	lotta_Leu_Malik_Stroke	0.1	1.73285e-05	117029	TRUE	0.0013638	FALSE	Leucine	Ischemic stroke	Disease
rs11183620	G	A	G	A	-0.0265713	-0.0045	0.5519	0.5393	FALSE	FALSE	FALSE	12	47212370	0.01	0.6531	521612	67162	454450	TRUE	reported	log odds	5.92298e-08	0.00490156	lotta	Leu	TRUE	reported	84123	SD	12	47212370				0.000349213	84123	45.636	1	TRUE	lotta_Leu_Malik_Stroke	0.1	1.52929e-06	117029	TRUE	0.000112925	FALSE	Leucine	Ischemic stroke	Disease
rs114796149	A	G	A	G	0.0931728	-0.0157	0.0207	0.0187	FALSE	FALSE	FALSE	4	88920985	0.0406	0.6995	521612	67162	454450	TRUE	reported	log odds	1.42498e-07	0.0177067	lotta	Leu	TRUE	reported	78642	SD	4	88920985				0.000351961	78642	45.636	1	TRUE	lotta_Leu_Malik_Stroke	0.1	1.37547e-06	117029	TRUE	0.000136304	FALSE	Leucine	Ischemic stroke	Disease
rs11682879	T	C	T	C	0.0336315	-0.0254	0.1574	0.1543	FALSE	FALSE	FALSE	2	240045761	0.0152	0.09356	521612	67162	454450	TRUE	reported	log odds	8.53395e-07	0.00683151	lotta	Leu	TRUE	reported	80757	SD	2	240045761				0.000300019	80757	45.636	1	TRUE	lotta_Leu_Malik_Stroke	0.1	2.56022e-05	117029	TRUE	0.00735009	FALSE	Leucine	Ischemic stroke	Disease
rs116997291	T	C	T	C	-0.0588323	0.0291	0.0475	0.0436	FALSE	FALSE	FALSE	8	64012280	0.03	0.332	521612	67162	454450	TRUE	reported	log odds	4.89598e-07	0.0116963	lotta	Leu	TRUE	reported	80757	SD	8	64012280				0.000313199	80757	45.636	1	TRUE	lotta_Leu_Malik_Stroke	0.1	1.07249e-05	117029	TRUE	0.00161583	FALSE	Leucine	Ischemic stroke	Disease
rs12021720	C	T	C	T	-0.0461371	-0.0451	0.9122	0.9107	FALSE	FALSE	FALSE	1	100672060	0.0178	0.0111699	521612	67162	454450	TRUE	reported	log odds	5.74606e-08	0.00850139	lotta	Leu	TRUE	reported	86349	SD	1	100672060				0.000340969	86349	45.636	1	TRUE	lotta_Leu_Malik_Stroke	0.1	5.02239e-05	117029	TRUE	0.011189	FALSE	Leucine	Ischemic stroke	Disease
rs12149660	A	G	A	G	-0.076408	-0.0092	0.1156	0.1254	FALSE	FALSE	FALSE	16	70309237	0.0156	0.5566	521612	67162	454450	TRUE	reported	log odds	1.15611e-23	0.00762022	lotta	Leu	TRUE	reported	84122	SD	16	70309237				0.00119375	84122	45.636	1	TRUE	lotta_Leu_Malik_Stroke	0.1	2.82221e-06	117029	TRUE	3.46763e-13	FALSE	Leucine	Ischemic stroke	Disease
rs1260326	C	T	C	T	-0.0468792	-0.0061	0.612	0.6013	FALSE	FALSE	FALSE	2	27730940	0.0112	0.5825	521612	67162	454450	TRUE	reported	log odds	6.9215e-21	0.00500045	lotta	Leu	TRUE	reported	84123	SD	2	27730940				0.00104369	84123	45.636	1	TRUE	lotta_Leu_Malik_Stroke	0.1	2.71145e-06	117029	TRUE	1.15949e-11	FALSE	Leucine	Ischemic stroke	Disease
rs2127864	G	A	G	A	-0.0490389	-0.0021	0.1885	0.1825	FALSE	FALSE	FALSE	4	89147993	0.0134	0.8763	521612	67162	454450	TRUE	reported	log odds	1.24509e-14	0.0063596	lotta	Leu	TRUE	reported	80759	SD	4	89147993				0.000735718	80759	45.636	1	TRUE	lotta_Leu_Malik_Stroke	0.1	1.99999e-07	117029	TRUE	5.44976e-09	FALSE	Leucine	Ischemic stroke	Disease
rs2236493	C	T	C	T	0.0294634	0.0055	0.2065	0.2149	FALSE	FALSE	FALSE	14	102695693	0.0122	0.6513	521612	67162	454450	TRUE	reported	log odds	7.16193e-07	0.00594379	lotta	Leu	TRUE	reported	86348	SD	14	102695693				0.000284487	86348	45.636	1	TRUE	lotta_Leu_Malik_Stroke	0.1	1.5512e-06	117029	TRUE	0.000496981	FALSE	Leucine	Ischemic stroke	Disease
rs2422358	T	A	T	A	0.0258331	-0.0097	0.4429	0.4191	FALSE	TRUE	TRUE	2	65231806	0.0116	0.4049	521612	67162	454450	TRUE	reported	log odds	2.49597e-07	0.00500836	lotta	Leu	TRUE	reported	80760	SD	2	65231806				0.000329323	80760	45.636	1	TRUE	lotta_Leu_Malik_Stroke	0.1	6.96307e-06	117029	TRUE	0.000697693	FALSE	Leucine	Ischemic stroke	Disease
rs2488071	G	A	G	A	0.0262572	0.0031	0.5347	0.5316	FALSE	FALSE	FALSE	10	94499577	0.0103	0.763099	521612	67162	454450	TRUE	reported	log odds	7.72698e-08	0.00488688	lotta	Leu	TRUE	reported	84123	SD	10	94499577				0.00034306	84123	45.636	1	TRUE	lotta_Leu_Malik_Stroke	0.1	7.27359e-07	117029	TRUE	9.25623e-05	FALSE	Leucine	Ischemic stroke	Disease
rs261334	C	G	C	G	0.0412206	0.009	0.7892	0.7951	FALSE	TRUE	FALSE	15	58726744	0.0126	0.474	521612	67162	454450	TRUE	reported	log odds	2.76121e-12	0.00589793	lotta	Leu	TRUE	reported	86351	SD	15	58726744				0.000565349	86351	45.636	1	TRUE	lotta_Leu_Malik_Stroke	0.1	4.01176e-06	117029	TRUE	1.20658e-06	FALSE	Leucine	Ischemic stroke	Disease
rs2638314	A	T	A	T	0.0338859	-0.0144	0.1808	0.1699	FALSE	TRUE	FALSE	12	56866334	0.0139	0.2995	521612	67162	454450	TRUE	reported	log odds	1.59001e-07	0.0064643	lotta	Leu	TRUE	reported	80759	SD	12	56866334				0.000340139	80759	45.636	1	TRUE	lotta_Leu_Malik_Stroke	0.1	8.8917e-06	117029	TRUE	0.000724587	FALSE	Leucine	Ischemic stroke	Disease
rs35194512	C	A	C	A	0.0366524	0.0091	0.313	0.7292	FALSE	FALSE	FALSE	1	63048277	0.0125	0.4697	521612	67162	454450	TRUE	reported	log odds	1.67598e-08	0.0064952	lotta	Leu	TRUE	reported	55085	SD	1	63048277				0.000577745	55085	45.636	1	TRUE	lotta_Leu_Malik_Stroke	0.1	4.97107e-06	117029	TRUE	2.43089e-05	FALSE	Leucine	Ischemic stroke	Disease
rs4253272	T	C	T	C	0.0318909	0.0315	0.5088	0.4842	FALSE	FALSE	FALSE	4	187163614	0.0105	0.00259197	521612	67162	454450	TRUE	reported	log odds	1.46501e-10	0.00497595	lotta	Leu	TRUE	reported	80759	SD	4	187163614				0.000508357	80759	45.636	1	TRUE	lotta_Leu_Malik_Stroke	0.1	7.53188e-05	117029	TRUE	0.00242733	FALSE	Leucine	Ischemic stroke	Disease
rs493841	T	C	T	C	0.0279777	-0.0045	0.5252	0.5177	FALSE	FALSE	FALSE	19	49301877	0.0105	0.6671	521612	67162	454450	TRUE	reported	log odds	1.95601e-08	0.00498178	lotta	Leu	TRUE	reported	80760	SD	19	49301877				0.000390382	80760	45.636	1	TRUE	lotta_Leu_Malik_Stroke	0.1	1.53688e-06	117029	TRUE	5.15358e-05	FALSE	Leucine	Ischemic stroke	Disease
rs6458331	C	T	C	T	-0.0362331	0.0365	0.2808	0.6987	FALSE	FALSE	FALSE	6	43280028	0.0108	0.000719499	521612	67162	454450	TRUE	reported	log odds	6.45298e-08	0.00670239	lotta	Leu	TRUE	reported	55085	SD	6	43280028				0.000530259	55085	45.636	1	TRUE	lotta_Leu_Malik_Stroke	0.1	8.52786e-05	117029	TRUE	0.00758466	FALSE	Leucine	Ischemic stroke	Disease
rs7170131	A	G	A	G	0.024496	0.022	0.4176	0.4329	FALSE	FALSE	FALSE	15	26128474	0.0107	0.0399503	521612	67162	454450	TRUE	reported	log odds	5.13902e-07	0.0048787	lotta	Leu	TRUE	reported	86348	SD	15	26128474				0.000291879	86348	45.636	1	TRUE	lotta_Leu_Malik_Stroke	0.1	3.61128e-05	117029	TRUE	0.0135486	FALSE	Leucine	Ischemic stroke	Disease
rs74590832	G	T	G	T	0.039219	0.0064	0.1192	0.1289	FALSE	FALSE	FALSE	7	45716903	0.0152	0.670601	521612	67162	454450	TRUE	reported	log odds	3.25499e-07	0.00767795	lotta	Leu	TRUE	reported	80758	SD	7	45716903				0.000322981	80758	45.636	1	TRUE	lotta_Leu_Malik_Stroke	0.1	1.39779e-06	117029	TRUE	0.000242134	FALSE	Leucine	Ischemic stroke	Disease
rs7678928	T	C	T	C	0.0716291	0.0034	0.4539	0.4596	FALSE	FALSE	FALSE	4	89222827	0.0099	0.7317	521612	67162	454450	TRUE	reported	log odds	8.24518e-50	0.00482708	lotta	Leu	TRUE	reported	86350	SD	4	89222827				0.00254356	86350	45.636	1	TRUE	lotta_Leu_Malik_Stroke	0.1	8.72712e-07	117029	TRUE	2.3651e-28	FALSE	Leucine	Ischemic stroke	Disease
rs964184	C	G	C	G	0.0490425	0.0181	0.8658	0.8578	FALSE	TRUE	FALSE	11	116648917	0.0152	0.2325	521612	67162	454450	TRUE	reported	log odds	3.68638e-12	0.00705748	lotta	Leu	TRUE	reported	86349	SD	11	116648917				0.000558914	86349	45.636	1	TRUE	lotta_Leu_Malik_Stroke	0.1	1.21512e-05	117029	TRUE	6.99936e-06	FALSE	Leucine	Ischemic stroke	Disease
rs11670016	T	C	T	C	0.125171	0.0262	0.089	0.0904	FALSE	FALSE	FALSE	19	18414175	0.02	0.1901	521612	67162	454450	TRUE	reported	log odds	7.56903e-09	0.0216634	lotta	Serotonin	TRUE	reported	13107	SD	19	18414175				0.00254066	13107	29.7356	1	TRUE	lotta_Serotonin_Malik_Stroke	0.1	1.71461e-05	117029	TRUE	4.98489e-07	FALSE	Serotonin	Ischemic stroke	Disease
rs12208357	T	C	T	C	0.121737	-0.0223	0.0777	0.0709	FALSE	FALSE	FALSE	6	160543148	0.0201	0.2682	521612	67162	454450	TRUE	reported	log odds	1.28e-07	0.0230476	lotta	Serotonin	TRUE	reported	13107	SD	6	160543148				0.00212407	13107	29.7356	1	TRUE	lotta_Serotonin_Malik_Stroke	0.1	9.9626e-06	117029	TRUE	3.10127e-06	FALSE	Serotonin	Ischemic stroke	Disease
rs17092104	C	G	C	G	-0.0933586	0.004	0.0997	0.1049	FALSE	TRUE	FALSE	8	20005554	0.0171	0.8157	521612	67162	454450	TRUE	reported	log odds	5.28105e-08	0.0171552	lotta	Serotonin	TRUE	reported	18898	SD	8	20005554				0.00156466	18898	29.7356	1	TRUE	lotta_Serotonin_Malik_Stroke	0.1	4.56614e-07	117029	TRUE	6.98841e-07	FALSE	Serotonin	Ischemic stroke	Disease
rs2343592	G	A	G	A	-0.06854	-0.015	0.2607	0.2548	FALSE	FALSE	FALSE	8	106572270	0.0114	0.1899	521612	67162	454450	TRUE	reported	log odds	2.1e-07	0.0132062	lotta	Serotonin	TRUE	reported	14848	SD	8	106572270				0.00181084	14848	29.7356	1	TRUE	lotta_Serotonin_Malik_Stroke	0.1	1.29886e-05	117029	TRUE	7.69388e-06	FALSE	Serotonin	Ischemic stroke	Disease
rs6484437	G	A	G	A	0.0551771	0.0226	0.6901	0.6689	FALSE	FALSE	FALSE	11	10667275	0.0104	0.0304902	521612	67162	454450	TRUE	reported	log odds	6.92102e-07	0.0111155	lotta	Serotonin	TRUE	reported	18898	SD	11	10667275				0.00130221	18898	29.7356	1	TRUE	lotta_Serotonin_Malik_Stroke	0.1	3.43905e-05	117029	TRUE	0.000114927	FALSE	Serotonin	Ischemic stroke	Disease
rs11142402	T	G	T	G	0.0267704	0.0234	0.4261	0.4287	FALSE	FALSE	FALSE	9	73021070	0.0099	0.0176999	521612	67162	454450	TRUE	reported	log odds	6.37793e-08	0.00495015	lotta	Val	TRUE	reported	83413	SD	9	73021070				0.0003505	83413	66.0074	1	TRUE	lotta_Val_Malik_Stroke	0.1	4.07579e-05	117029	TRUE	0.00646753	FALSE	Valine	Ischemic stroke	Disease
rs117048185	C	G	C	G	0.124303	0.0416	0.0159	0.0157	FALSE	TRUE	FALSE	19	49309776	0.0584	0.4757	521612	67162	454450	TRUE	reported	log odds	3.38197e-09	0.0210256	lotta	Val	TRUE	reported	72248	SD	19	49309776				0.000483537	72248	66.0074	1	TRUE	lotta_Val_Malik_Stroke	0.1	8.11934e-06	117029	TRUE	5.21009e-05	FALSE	Valine	Ischemic stroke	Disease
rs117643180	A	C	A	C	-0.133613	-0.0097	0.0258	0.0297	FALSE	FALSE	FALSE	17	7185779	0.0314	0.7573	521612	67162	454450	TRUE	reported	log odds	2.27877e-17	0.0157581	lotta	Val	TRUE	reported	80040	SD	17	7185779				0.000897419	80040	66.0074	1	TRUE	lotta_Val_Malik_Stroke	0.1	8.24405e-07	117029	TRUE	2.37293e-10	FALSE	Valine	Ischemic stroke	Disease
rs12149660	A	G	A	G	-0.0726091	-0.0092	0.1155	0.1254	FALSE	FALSE	FALSE	16	70309237	0.0156	0.5566	521612	67162	454450	TRUE	reported	log odds	2.43893e-21	0.00765596	lotta	Val	TRUE	reported	83411	SD	16	70309237				0.00107719	83411	66.0074	1	TRUE	lotta_Val_Malik_Stroke	0.1	2.82221e-06	117029	TRUE	6.21418e-12	FALSE	Valine	Ischemic stroke	Disease
rs12466705	A	G	A	G	0.0309266	0.0287	0.2531	0.2609	FALSE	FALSE	FALSE	2	211423777	0.0113	0.0113999	521612	67162	454450	TRUE	reported	log odds	2.60699e-08	0.00555633	lotta	Val	TRUE	reported	85641	SD	2	211423777				0.000361617	85641	66.0074	1	TRUE	lotta_Val_Malik_Stroke	0.1	4.8258e-05	117029	TRUE	0.00726547	FALSE	Valine	Ischemic stroke	Disease
rs2127864	G	A	G	A	-0.0603886	-0.0021	0.1887	0.1825	FALSE	FALSE	FALSE	4	89147993	0.0134	0.8763	521612	67162	454450	TRUE	reported	log odds	3.11602e-21	0.00638424	lotta	Val	TRUE	reported	80041	SD	4	89147993				0.00111659	80041	66.0074	1	TRUE	lotta_Val_Malik_Stroke	0.1	1.99999e-07	117029	TRUE	6.467e-13	FALSE	Valine	Ischemic stroke	Disease
rs222847	A	T	A	T	-0.0598529	0.0386	0.0545	0.0504	FALSE	TRUE	FALSE	17	7185417	0.0253	0.1274	521612	67162	454450	TRUE	reported	log odds	1.86599e-08	0.0106424	lotta	Val	TRUE	reported	85639	SD	17	7185417				0.000369197	85639	66.0074	1	TRUE	lotta_Val_Malik_Stroke	0.1	2.1653e-05	117029	TRUE	0.0012014	FALSE	Valine	Ischemic stroke	Disease
rs2422358	T	A	T	A	0.0674903	-0.0097	0.4431	0.4191	FALSE	TRUE	TRUE	2	65231806	0.0116	0.4049	521612	67162	454450	TRUE	reported	log odds	4.10488e-41	0.00502572	lotta	Val	TRUE	reported	80042	SD	2	65231806				0.00224798	80042	66.0074	1	TRUE	lotta_Val_Malik_Stroke	0.1	6.96307e-06	117029	TRUE	1.52674e-22	FALSE	Valine	Ischemic stroke	Disease
rs261334	C	G	C	G	0.0307997	0.009	0.7893	0.7951	FALSE	TRUE	FALSE	15	58726744	0.0126	0.474	521612	67162	454450	TRUE	reported	log odds	2.00701e-07	0.00592417	lotta	Val	TRUE	reported	85639	SD	15	58726744				0.000315522	85639	66.0074	1	TRUE	lotta_Val_Malik_Stroke	0.1	4.01176e-06	117029	TRUE	0.000456572	FALSE	Valine	Ischemic stroke	Disease
rs2638314	A	T	A	T	0.0406124	-0.0144	0.1808	0.1699	FALSE	TRUE	FALSE	12	56866334	0.0139	0.2995	521612	67162	454450	TRUE	reported	log odds	3.98602e-10	0.00649279	lotta	Val	TRUE	reported	80040	SD	12	56866334				0.00048858	80040	66.0074	1	TRUE	lotta_Val_Malik_Stroke	0.1	8.8917e-06	117029	TRUE	3.05094e-05	FALSE	Valine	Ischemic stroke	Disease
rs35194512	C	A	C	A	0.0345527	0.0091	0.3129	0.7292	FALSE	FALSE	FALSE	1	63048277	0.0125	0.4697	521612	67162	454450	TRUE	reported	log odds	1.322e-07	0.00654903	lotta	Val	TRUE	reported	54196	SD	1	63048277				0.000513357	54196	66.0074	1	TRUE	lotta_Val_Malik_Stroke	0.1	4.97107e-06	117029	TRUE	8.41567e-05	FALSE	Valine	Ischemic stroke	Disease
rs429358	C	T	C	T	-0.0359445	-0.0006	0.1579	0.1477	FALSE	FALSE	FALSE	19	45411941	0.0145	0.9663	521612	67162	454450	TRUE	reported	log odds	1.56498e-07	0.00685309	lotta	Val	TRUE	reported	80039	SD	19	45411941				0.00034359	80039	66.0074	1	TRUE	lotta_Val_Malik_Stroke	0.1	1.37753e-08	117029	TRUE	5.91937e-05	TRUE	Valine	Ischemic stroke	Disease
rs4801776	T	C	T	C	-0.0589762	0.0271	0.2609	0.2738	FALSE	FALSE	FALSE	19	49304215	0.0116	0.0194998	521612	67162	454450	TRUE	reported	log odds	1.56315e-24	0.00576897	lotta	Val	TRUE	reported	77806	SD	19	49304215				0.00134141	77806	66.0074	1	TRUE	lotta_Val_Malik_Stroke	0.1	4.43687e-05	117029	TRUE	9.10287e-11	FALSE	Valine	Ischemic stroke	Disease
rs4904882	T	C	T	C	0.0431328	-0.0179	0.9055	0.9072	FALSE	FALSE	FALSE	14	92836128	0.0182	0.3246	521612	67162	454450	TRUE	reported	log odds	4.42996e-07	0.00854284	lotta	Val	TRUE	reported	80040	SD	14	92836128				0.000318395	80040	66.0074	1	TRUE	lotta_Val_Malik_Stroke	0.1	8.19581e-06	117029	TRUE	0.00108914	FALSE	Valine	Ischemic stroke	Disease
rs62061426	A	G	A	G	0.0379501	-0.0013	0.2118	0.2061	FALSE	FALSE	FALSE	17	7074125	0.0142	0.9296	521612	67162	454450	TRUE	reported	log odds	9.4591e-10	0.00620303	lotta	Val	TRUE	reported	77802	SD	17	7074125				0.00048086	77802	66.0074	1	TRUE	lotta_Val_Malik_Stroke	0.1	8.40546e-08	117029	TRUE	2.89005e-06	FALSE	Valine	Ischemic stroke	Disease
rs646123	A	G	A	G	-0.0299532	0.0094	0.2707	0.2775	FALSE	FALSE	FALSE	17	40720632	0.0115	0.4145	521612	67162	454450	TRUE	reported	log odds	3.60296e-08	0.00543713	lotta	Val	TRUE	reported	85641	SD	17	40720632				0.000354251	85641	66.0074	1	TRUE	lotta_Val_Malik_Stroke	0.1	5.38423e-06	117029	TRUE	0.00024261	FALSE	Valine	Ischemic stroke	Disease
rs6480615	A	C	A	C	-0.0257341	-0.0005	0.3597	0.3328	FALSE	FALSE	FALSE	10	74057642	0.0106	0.9604	521612	67162	454450	TRUE	reported	log odds	3.18302e-07	0.00503406	lotta	Val	TRUE	reported	85640	SD	10	74057642				0.000305051	85640	66.0074	1	TRUE	lotta_Val_Malik_Stroke	0.1	1.68734e-08	117029	TRUE	0.000115527	FALSE	Valine	Ischemic stroke	Disease
rs72998459	T	C	T	C	0.0476866	0.0161	0.0729	0.074	FALSE	FALSE	FALSE	2	240547189	0.0196	0.4095	521612	67162	454450	TRUE	reported	log odds	7.03008e-07	0.00961229	lotta	Val	TRUE	reported	80044	SD	2	240547189				0.000307381	80044	66.0074	1	TRUE	lotta_Val_Malik_Stroke	0.1	5.39686e-06	117029	TRUE	0.000912354	FALSE	Valine	Ischemic stroke	Disease
rs731826	G	T	G	T	-0.0282797	-0.0071	0.4027	0.4216	FALSE	FALSE	FALSE	19	50380858	0.0095	0.452699	521612	67162	454450	TRUE	reported	log odds	1.46299e-08	0.00499111	lotta	Val	TRUE	reported	83413	SD	19	50380858				0.000384728	83413	66.0074	1	TRUE	lotta_Val_Malik_Stroke	0.1	3.73662e-06	117029	TRUE	9.52086e-05	FALSE	Valine	Ischemic stroke	Disease
rs7678928	T	C	T	C	0.0947935	0.0034	0.4538	0.4596	FALSE	FALSE	FALSE	4	89222827	0.0099	0.7317	521612	67162	454450	TRUE	reported	log odds	2.51189e-85	0.00484258	lotta	Val	TRUE	reported	85637	SD	4	89222827				0.00445454	85637	66.0074	1	TRUE	lotta_Val_Malik_Stroke	0.1	8.72712e-07	117029	TRUE	1.23345e-48	FALSE	Valine	Ischemic stroke	Disease
rs780093	C	T	C	T	-0.0301125	-0.0067	0.6201	0.6077	FALSE	FALSE	FALSE	2	27742603	0.0111	0.543599	521612	67162	454450	TRUE	reported	log odds	1.45101e-09	0.00497727	lotta	Val	TRUE	reported	85639	SD	2	27742603				0.000427223	85639	66.0074	1	TRUE	lotta_Val_Malik_Stroke	0.1	3.25281e-06	117029	TRUE	2.71777e-05	FALSE	Valine	Ischemic stroke	Disease
rs9296413	T	C	T	C	0.0264806	-0.0322	0.6107	0.5951	FALSE	FALSE	FALSE	6	43280941	0.0101	0.00143199	521612	67162	454450	TRUE	reported	log odds	2.38002e-07	0.00512495	lotta	Val	TRUE	reported	80045	SD	6	43280941				0.000333425	80045	66.0074	1	TRUE	lotta_Val_Malik_Stroke	0.1	7.59209e-05	117029	TRUE	0.0373665	FALSE	Valine	Ischemic stroke	Disease
rs964184	C	G	C	G	0.0713264	0.0181	0.8658	0.8578	FALSE	TRUE	FALSE	11	116648917	0.0152	0.2325	521612	67162	454450	TRUE	reported	log odds	7.68422e-24	0.00708447	lotta	Val	TRUE	reported	85639	SD	11	116648917				0.00118223	85639	66.0074	1	TRUE	lotta_Val_Malik_Stroke	0.1	1.21512e-05	117029	TRUE	6.25001e-12	FALSE	Valine	Ischemic stroke	Disease
rs10212294	G	T	G	T	0.246579	-0.0044026	0.851332	0.10835	FALSE	FALSE	FALSE	3	85668496	0.0275844	0.8732	778614	8434	770180	TRUE	reported	log odds	2.15635e-06	0.0520408	framingham	indole	TRUE	reported	2076	SD	3	85668496	SD			0.0153907	2076	45.8462	1	TRUE	framingham_indole_3_propionate_NAFLD	0.1	5.69023e-07	16685.3	TRUE	1.02439e-07	FALSE	Indole-3-propionate	Non-alcoholic fatty liver disease	Disease
rs12699655	G	T	G	T	-0.207565	-0.0120294	0.45103	0.552684	FALSE	FALSE	FALSE	7	14730795	0.0162696	0.459701	778614	8434	770180	TRUE	reported	log odds	3.05559e-08	0.0374786	framingham	indole	TRUE	reported	2076	SD	7	14730795	SD			0.021335	2076	45.8462	1	TRUE	framingham_indole_3_propionate_NAFLD	0.1	1.08754e-05	16685.3	TRUE	6.58898e-10	FALSE	Indole-3-propionate	Non-alcoholic fatty liver disease	Disease
rs1460100	T	C	T	C	-0.239113	0.0124407	0.171118	0.163022	FALSE	FALSE	FALSE	5	168076506	0.0206203	0.5463	778614	8434	770180	TRUE	reported	log odds	2.02794e-06	0.050333	framingham	indole	TRUE	reported	2076	SD	5	168076506	SD			0.016219	2076	45.8462	1	TRUE	framingham_indole_3_propionate_NAFLD	0.1	6.42383e-06	16685.3	TRUE	7.05956e-08	FALSE	Indole-3-propionate	Non-alcoholic fatty liver disease	Disease
rs236164	T	C	T	C	-0.227495	-0.0143982	0.158091	0.157058	FALSE	FALSE	FALSE	20	5917428	0.0237028	0.543599	778614	8434	770180	TRUE	reported	log odds	8.1648e-06	0.0509985	framingham	indole	TRUE	reported	2076	SD	20	5917428	SD			0.0137767	2076	45.8462	1	TRUE	framingham_indole_3_propionate_NAFLD	0.1	8.3351e-06	16685.3	TRUE	7.83405e-07	FALSE	Indole-3-propionate	Non-alcoholic fatty liver disease	Disease
rs2725571	T	C	T	C	0.167469	-0.0361556	0.451316	0.464215	FALSE	FALSE	FALSE	15	54129428	0.0164676	0.0281203	778614	8434	770180	TRUE	reported	log odds	6.68474e-06	0.0371864	framingham	indole	TRUE	reported	2076	SD	15	54129428	SD			0.0138899	2076	45.8462	1	TRUE	framingham_indole_3_propionate_NAFLD	0.1	9.87958e-05	16685.3	TRUE	3.19977e-06	FALSE	Indole-3-propionate	Non-alcoholic fatty liver disease	Disease
rs2898455	C	T	C	T	-0.236758	-0.021252	0.808591	0.205765	FALSE	FALSE	FALSE	8	17987012	0.0193002	0.2708	778614	8434	770180	TRUE	reported	log odds	3.25459e-06	0.0508713	framingham	indole	TRUE	reported	2076	SD	8	17987012	SD			0.0173513	2076	45.8462	1	TRUE	framingham_indole_3_propionate_NAFLD	0.1	2.24104e-05	16685.3	TRUE	4.10995e-08	FALSE	Indole-3-propionate	Non-alcoholic fatty liver disease	Disease
rs602825	C	G	C	G	0.200341	-0.0193335	0.216666	0.210736	FALSE	TRUE	FALSE	1	112380136	0.0201471	0.3372	778614	8434	770180	TRUE	reported	log odds	8.33501e-06	0.0449559	framingham	indole	TRUE	reported	2076	SD	1	112380136	SD			0.0136241	2076	45.8462	1	TRUE	framingham_indole_3_propionate_NAFLD	0.1	1.88783e-05	16685.3	TRUE	1.24415e-06	FALSE	Indole-3-propionate	Non-alcoholic fatty liver disease	Disease
rs6487322	A	G	A	G	-0.193519	-0.0090345	0.64444	0.596421	FALSE	FALSE	FALSE	12	23173646	0.0167433	0.5895	778614	8434	770180	TRUE	reported	log odds	8.36056e-06	0.0434313	framingham	indole	TRUE	reported	2076	SD	12	23173646	SD			0.0171621	2076	45.8462	1	TRUE	framingham_indole_3_propionate_NAFLD	0.1	5.97277e-06	16685.3	TRUE	2.80901e-08	FALSE	Indole-3-propionate	Non-alcoholic fatty liver disease	Disease
rs6987588	T	C	T	C	-0.16503	-0.0150341	0.518898	0.497018	FALSE	FALSE	FALSE	8	130572304	0.0161917	0.3531	778614	8434	770180	TRUE	reported	log odds	8.19208e-06	0.0370014	framingham	indole	TRUE	reported	2076	SD	8	130572304	SD			0.013598	2076	45.8462	1	TRUE	framingham_indole_3_propionate_NAFLD	0.1	1.71747e-05	16685.3	TRUE	1.22085e-06	FALSE	Indole-3-propionate	Non-alcoholic fatty liver disease	Disease
rs7601397	G	A	G	A	0.354182	-0.0141953	0.119952	0.861829	FALSE	FALSE	FALSE	2	15722380	0.0256417	0.5798	778614	8434	770180	TRUE	reported	log odds	6.16737e-06	0.0783489	framingham	indole	TRUE	reported	2076	SD	2	15722380	SD			0.0264848	2076	45.8462	1	TRUE	framingham_indole_3_propionate_NAFLD	0.1	7.30038e-06	16685.3	TRUE	4.06637e-12	FALSE	Indole-3-propionate	Non-alcoholic fatty liver disease	Disease
rs868179	T	C	T	C	-0.382001	0.0221339	0.0879569	0.09841	FALSE	FALSE	FALSE	2	177549497	0.0296305	0.4551	778614	8434	770180	TRUE	reported	log odds	7.2613e-07	0.0771058	framingham	indole	TRUE	reported	2076	SD	2	177549497	SD			0.0234123	2076	45.8462	1	TRUE	framingham_indole_3_propionate_NAFLD	0.1	1.32335e-05	16685.3	TRUE	1.00542e-10	FALSE	Indole-3-propionate	Non-alcoholic fatty liver disease	Disease
rs964546	C	T	C	T	0.249921	-0.004929	0.142329	0.829026	FALSE	FALSE	FALSE	7	134308254	0.0219019	0.8219	778614	8434	770180	TRUE	reported	log odds	8.16127e-06	0.0560246	framingham	indole	TRUE	reported	2076	SD	7	134308254	SD			0.0152493	2076	45.8462	1	TRUE	framingham_indole_3_propionate_NAFLD	0.1	1.04704e-06	16685.3	TRUE	1.25104e-07	FALSE	Indole-3-propionate	Non-alcoholic fatty liver disease	Disease
rs12221306	A	T	A	T	0.157561	-0.0009282	0.613039	0.61829	FALSE	TRUE	FALSE	10	17001338	0.0168406	0.956	778614	8434	770180	TRUE	reported	log odds	5.04189e-06	0.0345298	framingham	trimethylamine	TRUE	reported	2076	SD	10	17001338	SD			0.0117782	2076	332.203	1	TRUE	framingham_trimethylamine_N_oxide_NAFLD	0.1	6.18072e-08	16685.3	TRUE	3.04196e-06	FALSE	Trimethylamine N-oxide (TMAO)	Non-alcoholic fatty liver disease	Disease
rs13236413	T	C	T	C	0.408223	0.0457179	0.0900774	0.096421	FALSE	FALSE	FALSE	7	156871065	0.0265826	0.0854594	778614	8434	770180	TRUE	reported	log odds	2.23419e-06	0.0862869	framingham	trimethylamine	TRUE	reported	2076	SD	7	156871065	SD			0.0273178	2076	332.203	1	TRUE	framingham_trimethylamine_N_oxide_NAFLD	0.1	5.55341e-05	16685.3	TRUE	7.75909e-12	FALSE	Trimethylamine N-oxide (TMAO)	Non-alcoholic fatty liver disease	Disease
rs16917161	A	T	A	T	0.261652	-0.0072674	0.0918946	0.100398	FALSE	TRUE	FALSE	8	52966057	0.0269769	0.787601	778614	8434	770180	TRUE	reported	log odds	9.23354e-06	0.0590053	framingham	trimethylamine	TRUE	reported	2076	SD	8	52966057	SD			0.0114263	2076	332.203	1	TRUE	framingham_trimethylamine_N_oxide_NAFLD	0.1	1.44921e-06	16685.3	TRUE	5.21449e-06	FALSE	Trimethylamine N-oxide (TMAO)	Non-alcoholic fatty liver disease	Disease
rs17418675	C	T	C	T	0.155799	-0.0314653	0.341383	0.697813	FALSE	FALSE	FALSE	2	55210605	0.017163	0.0667498	778614	8434	770180	TRUE	reported	log odds	9.10688e-06	0.0351107	framingham	trimethylamine	TRUE	reported	2076	SD	2	55210605	SD			0.0109153	2076	332.203	1	TRUE	framingham_trimethylamine_N_oxide_NAFLD	0.1	6.35267e-05	16685.3	TRUE	3.1767e-05	FALSE	Trimethylamine N-oxide (TMAO)	Non-alcoholic fatty liver disease	Disease
rs2703228	G	C	G	C	-0.216537	0.0192097	0.323034	0.646123	FALSE	TRUE	FALSE	8	5876009	0.0172759	0.2662	778614	8434	770180	TRUE	reported	log odds	1.28211e-07	0.0410001	framingham	trimethylamine	TRUE	reported	2076	SD	8	5876009	SD			0.0205074	2076	332.203	1	TRUE	framingham_trimethylamine_N_oxide_NAFLD	0.1	2.56331e-05	16685.3	TRUE	2.30966e-09	FALSE	Trimethylamine N-oxide (TMAO)	Non-alcoholic fatty liver disease	Disease
rs3935570	T	G	T	G	-0.22712	0.014857	0.260675	0.261431	FALSE	FALSE	FALSE	1	19167371	0.0184169	0.4198	778614	8434	770180	TRUE	reported	log odds	1.55787e-07	0.0432973	framingham	trimethylamine	TRUE	reported	2076	SD	1	19167371	SD			0.0198827	2076	332.203	1	TRUE	framingham_trimethylamine_N_oxide_NAFLD	0.1	1.29629e-05	16685.3	TRUE	2.83533e-09	FALSE	Trimethylamine N-oxide (TMAO)	Non-alcoholic fatty liver disease	Disease
rs4846884	C	A	C	A	0.210836	-0.0344413	0.843605	0.163022	FALSE	FALSE	FALSE	1	231087075	0.0257025	0.1802	778614	8434	770180	TRUE	reported	log odds	6.18612e-06	0.0466459	framingham	trimethylamine	TRUE	reported	2076	SD	1	231087075	SD			0.0117295	2076	332.203	1	TRUE	framingham_trimethylamine_N_oxide_NAFLD	0.1	4.90941e-05	16685.3	TRUE	1.25388e-05	FALSE	Trimethylamine N-oxide (TMAO)	Non-alcoholic fatty liver disease	Disease
rs7302178	G	A	G	A	0.237074	0.0132226	0.16379	0.866799	FALSE	FALSE	FALSE	12	27007893	0.0229866	0.5651	778614	8434	770180	TRUE	reported	log odds	6.39783e-06	0.0525337	framingham	trimethylamine	TRUE	reported	2076	SD	12	27007893	SD			0.0153957	2076	332.203	1	TRUE	framingham_trimethylamine_N_oxide_NAFLD	0.1	6.13063e-06	16685.3	TRUE	1.52681e-07	FALSE	Trimethylamine N-oxide (TMAO)	Non-alcoholic fatty liver disease	Disease
rs10085798	G	A	G	A	-0.091847	0.0362618	0.05252	0.960239	FALSE	FALSE	FALSE	7	15618982	0.0409184	0.3755	778614	8434	770180	TRUE	reported	log odds	9.77e-06	0.020756	kettunen	Ace	TRUE	reported	24745	SD	7	15618982	SD			0.000839566	24745	27.1966	1	TRUE	kettunen_Ace_NAFLD	0.1	1.52152e-05	16685.3	TRUE	0.0122883	FALSE	Acetate	Non-alcoholic fatty liver disease	Disease
rs11154962	A	G	A	G	-0.082406	0.0053692	0.072242	0.10835	FALSE	FALSE	FALSE	6	138465341	0.027189	0.8435	778614	8434	770180	TRUE	reported	log odds	6.87e-06	0.018309	kettunen	Ace	TRUE	reported	24745	SD	6	138465341	SD			0.000910274	24745	27.1966	1	TRUE	kettunen_Ace_NAFLD	0.1	8.46889e-07	16685.3	TRUE	0.00349248	FALSE	Acetate	Non-alcoholic fatty liver disease	Disease
rs11777030	A	G	A	G	-0.051764	-0.0317394	0.221552	0.286282	FALSE	FALSE	FALSE	8	50035697	0.0182105	0.0813505	778614	8434	770180	TRUE	reported	log odds	9.34e-06	0.011672	kettunen	Ace	TRUE	reported	24743	SD	8	50035697	SD			0.000924253	24743	27.1966	1	TRUE	kettunen_Ace_NAFLD	0.1	6.2487e-05	16685.3	TRUE	0.024672	FALSE	Acetate	Non-alcoholic fatty liver disease	Disease
rs1187950	T	C	T	C	0.149131	0.0392584	0.022961	0.034791	FALSE	FALSE	FALSE	1	27234488	0.0502535	0.4347	778614	8434	770180	TRUE	reported	log odds	5.62e-06	0.032824	kettunen	Ace	TRUE	reported	23550	SD	1	27234488	SD			0.000997858	23550	27.1966	1	TRUE	kettunen_Ace_NAFLD	0.1	1.57835e-05	16685.3	TRUE	0.00633486	FALSE	Acetate	Non-alcoholic fatty liver disease	Disease
rs12185728	T	C	T	C	-0.057475	-0.0425872	0.199064	0.203777	FALSE	FALSE	FALSE	2	11296969	0.0211958	0.0445102	778614	8434	770180	TRUE	reported	log odds	3.76e-06	0.01242	kettunen	Ace	TRUE	reported	24742	SD	2	11296969	SD			0.00105336	24742	27.1966	1	TRUE	kettunen_Ace_NAFLD	0.1	8.92408e-05	16685.3	TRUE	0.0215734	FALSE	Acetate	Non-alcoholic fatty liver disease	Disease
rs12522004	A	G	A	G	0.045669	-0.0235446	0.334197	0.306163	FALSE	FALSE	FALSE	5	145934483	0.0179226	0.189	778614	8434	770180	TRUE	reported	log odds	2.92e-06	0.009759	kettunen	Ace	TRUE	reported	24745	SD	5	145934483	SD			0.000928157	24745	27.1966	1	TRUE	kettunen_Ace_NAFLD	0.1	3.5764e-05	16685.3	TRUE	0.0144827	FALSE	Acetate	Non-alcoholic fatty liver disease	Disease
rs139709032	C	T	C	T	-0.174154	0.0745982	0.017133	0.989066	FALSE	FALSE	FALSE	7	50542547	0.0678905	0.2719	778614	8434	770180	TRUE	reported	log odds	4.14e-06	0.037799	kettunen	Ace	TRUE	reported	24740	SD	7	50542547	SD			0.00102147	24740	27.1966	1	TRUE	kettunen_Ace_NAFLD	0.1	1.81778e-05	16685.3	TRUE	0.0056805	FALSE	Acetate	Non-alcoholic fatty liver disease	Disease
rs142619875	T	C	T	C	-0.298663	-0.042391	0.009079	0.018887	FALSE	FALSE	FALSE	10	26949600	0.0715465	0.5535	778614	8434	770180	TRUE	reported	log odds	5.92e-06	0.065897	kettunen	Ace	TRUE	reported	21448	SD	10	26949600	SD			0.00160498	21448	27.1966	1	TRUE	kettunen_Ace_NAFLD	0.1	1.00853e-05	16685.3	TRUE	0.000350047	FALSE	Acetate	Non-alcoholic fatty liver disease	Disease
rs143139872	G	A	G	A	0.216165	0.0925249	0.015006	0.975149	FALSE	FALSE	FALSE	20	45571571	0.0525316	0.0781808	778614	8434	770180	TRUE	reported	log odds	2.51e-06	0.045888	kettunen	Ace	TRUE	reported	24744	SD	20	45571571	SD			0.00138134	24744	27.1966	1	TRUE	kettunen_Ace_NAFLD	0.1	6.25829e-05	16685.3	TRUE	0.00347855	FALSE	Acetate	Non-alcoholic fatty liver disease	Disease
rs17876031	G	A	G	A	0.060706	0.0316386	0.672393	0.311133	FALSE	FALSE	FALSE	5	176831119	0.0173442	0.0681303	778614	8434	770180	TRUE	reported	log odds	3.41e-07	0.011897	kettunen	Ace	TRUE	reported	19377	SD	5	176831119	SD			0.00162356	19377	27.1966	1	TRUE	kettunen_Ace_NAFLD	0.1	6.5279e-05	16685.3	TRUE	0.00227333	FALSE	Acetate	Non-alcoholic fatty liver disease	Disease
rs1889459	C	G	C	G	0.058451	0.0054017	0.144281	0.127237	FALSE	TRUE	FALSE	10	5314043	0.0229465	0.8139	778614	8434	770180	TRUE	reported	log odds	8.69e-06	0.013134	kettunen	Ace	TRUE	reported	24743	SD	10	5314043	SD			0.000843634	24743	27.1966	1	TRUE	kettunen_Ace_NAFLD	0.1	9.85254e-07	16685.3	TRUE	0.00509446	FALSE	Acetate	Non-alcoholic fatty liver disease	Disease
rs2185517	T	C	T	C	0.082537	0.0046235	0.068828	0.073559	FALSE	FALSE	FALSE	14	26266466	0.0316045	0.8837	778614	8434	770180	TRUE	reported	log odds	6.72e-06	0.018319	kettunen	Ace	TRUE	reported	24743	SD	14	26266466	SD			0.000873217	24743	27.1966	1	TRUE	kettunen_Ace_NAFLD	0.1	4.42966e-07	16685.3	TRUE	0.00392555	FALSE	Acetate	Non-alcoholic fatty liver disease	Disease
rs3913723	G	A	G	A	-0.125783	-0.0045312	0.033949	0.954274	FALSE	FALSE	FALSE	5	41560079	0.0396618	0.909	778614	8434	770180	TRUE	reported	log odds	2.12e-06	0.026509	kettunen	Ace	TRUE	reported	22521	SD	5	41560079	SD			0.00103777	22521	27.1966	1	TRUE	kettunen_Ace_NAFLD	0.1	2.72422e-07	16685.3	TRUE	0.00191221	FALSE	Acetate	Non-alcoholic fatty liver disease	Disease
rs4596437	A	G	A	G	0.075005	-0.0425676	0.905564	0.861829	FALSE	FALSE	FALSE	5	145914633	0.0275296	0.122	778614	8434	770180	TRUE	reported	log odds	2.55e-06	0.015933	kettunen	Ace	TRUE	reported	24746	SD	5	145914633	SD			0.000962204	24746	27.1966	1	TRUE	kettunen_Ace_NAFLD	0.1	6.57654e-05	16685.3	TRUE	0.022146	FALSE	Acetate	Non-alcoholic fatty liver disease	Disease
rs4600785	T	G	T	G	0.04303	-0.0125155	0.377349	0.39165	FALSE	FALSE	FALSE	3	29844439	0.0167516	0.455	778614	8434	770180	TRUE	reported	log odds	5.95e-06	0.009496	kettunen	Ace	TRUE	reported	24743	SD	3	29844439	SD			0.000870083	24743	27.1966	1	TRUE	kettunen_Ace_NAFLD	0.1	1.13412e-05	16685.3	TRUE	0.0090792	FALSE	Acetate	Non-alcoholic fatty liver disease	Disease
rs6595557	A	G	A	G	0.042657	0.0231297	0.548445	0.530815	FALSE	FALSE	FALSE	5	124221582	0.0163192	0.1564	778614	8434	770180	TRUE	reported	log odds	4.24e-06	0.009268	kettunen	Ace	TRUE	reported	24743	SD	5	124221582	SD			0.000901269	24743	27.1966	1	TRUE	kettunen_Ace_NAFLD	0.1	4.04926e-05	16685.3	TRUE	0.0181584	FALSE	Acetate	Non-alcoholic fatty liver disease	Disease
rs6903989	C	A	C	A	0.093648	0.0104999	0.854134	0.197813	FALSE	FALSE	FALSE	6	29302030	0.0236778	0.6574	778614	8434	770180	TRUE	reported	log odds	2.51e-06	0.019879	kettunen	Ace	TRUE	reported	10280	SD	6	29302030	SD			0.00218528	10280	27.1966	1	TRUE	kettunen_Ace_NAFLD	0.1	5.32067e-06	16685.3	TRUE	0.000390179	TRUE	Acetate	Non-alcoholic fatty liver disease	Disease
rs72965935	G	A	G	A	-0.124816	0.0622014	0.040293	0.945328	FALSE	FALSE	FALSE	2	227594251	0.0393618	0.114	778614	8434	770180	TRUE	reported	log odds	3.29e-06	0.026814	kettunen	Ace	TRUE	reported	22641	SD	2	227594251	SD			0.00120487	22641	27.1966	1	TRUE	kettunen_Ace_NAFLD	0.1	6.04853e-05	16685.3	TRUE	0.00826729	FALSE	Acetate	Non-alcoholic fatty liver disease	Disease
rs73022785	C	T	C	T	-0.192933	0.0032038	0.01701	0.976143	FALSE	FALSE	FALSE	6	160178076	0.0623327	0.959	778614	8434	770180	TRUE	reported	log odds	5.87e-07	0.038593	kettunen	Ace	TRUE	reported	24743	SD	6	160178076	SD			0.00124479	24743	27.1966	1	TRUE	kettunen_Ace_NAFLD	0.1	7.26374e-08	16685.3	TRUE	0.000471736	FALSE	Acetate	Non-alcoholic fatty liver disease	Disease
rs76275189	T	C	T	C	-0.246645	-0.091137	0.009283	0.021869	FALSE	FALSE	FALSE	4	78061647	0.0693042	0.1885	778614	8434	770180	TRUE	reported	log odds	5.13e-06	0.054058	kettunen	Ace	TRUE	reported	22642	SD	4	78061647	SD			0.00111895	22642	27.1966	1	TRUE	kettunen_Ace_NAFLD	0.1	5.36008e-05	16685.3	TRUE	0.0104071	FALSE	Acetate	Non-alcoholic fatty liver disease	Disease
rs78062315	A	G	A	G	0.083011	-0.0150584	0.06618	0.054672	FALSE	FALSE	FALSE	12	106920784	0.0338149	0.6561	778614	8434	770180	TRUE	reported	log odds	9.57e-06	0.01874	kettunen	Ace	TRUE	reported	24742	SD	12	106920784	SD			0.000851709	24742	27.1966	1	TRUE	kettunen_Ace_NAFLD	0.1	3.55801e-06	16685.3	TRUE	0.00641797	FALSE	Acetate	Non-alcoholic fatty liver disease	Disease
rs79081131	T	C	T	C	-0.07808	-0.0421747	0.086458	0.10338	FALSE	FALSE	FALSE	4	78537906	0.0275469	0.1258	778614	8434	770180	TRUE	reported	log odds	9.17e-06	0.01759	kettunen	Ace	TRUE	reported	24743	SD	4	78537906	SD			0.000963038	24743	27.1966	1	TRUE	kettunen_Ace_NAFLD	0.1	4.99656e-05	16685.3	TRUE	0.0167089	FALSE	Acetate	Non-alcoholic fatty liver disease	Disease
rs80153228	T	C	T	C	-0.109764	-0.0331232	0.040419	0.029821	FALSE	FALSE	FALSE	4	114122675	0.0397261	0.4044	778614	8434	770180	TRUE	reported	log odds	7.7e-06	0.02452	kettunen	Ace	TRUE	reported	24745	SD	4	114122675	SD			0.000934581	24745	27.1966	1	TRUE	kettunen_Ace_NAFLD	0.1	9.62199e-06	16685.3	TRUE	0.00608983	FALSE	Acetate	Non-alcoholic fatty liver disease	Disease
rs8066484	A	G	A	G	0.09537	-0.0109307	0.057896	0.053678	FALSE	FALSE	FALSE	17	63238114	0.034392	0.750601	778614	8434	770180	TRUE	reported	log odds	2.27e-06	0.020158	kettunen	Ace	TRUE	reported	24741	SD	17	63238114	SD			0.000992204	24741	27.1966	1	TRUE	kettunen_Ace_NAFLD	0.1	1.84321e-06	16685.3	TRUE	0.00261523	FALSE	Acetate	Non-alcoholic fatty liver disease	Disease
rs8756	A	C	A	C	-0.044435	0.0223851	0.49196	0.552684	FALSE	FALSE	FALSE	12	66359752	0.0161936	0.1669	778614	8434	770180	TRUE	reported	log odds	4.03e-06	0.009633	kettunen	Ace	TRUE	reported	22521	SD	12	66359752	SD			0.000986979	22521	27.1966	1	TRUE	kettunen_Ace_NAFLD	0.1	3.76464e-05	16685.3	TRUE	0.0132947	FALSE	Acetate	Non-alcoholic fatty liver disease	Disease
rs11002782	A	G	A	G	0.0247581	-0.0067938	0.5707	0.5666	FALSE	FALSE	FALSE	10	80785567	0.0163916	0.6785	778614	8434	770180	TRUE	reported	log odds	3.48899e-07	0.0048593	lotta	Ile	TRUE	reported	86402	SD	10	80785567				0.000300354	86402	46.7305	1	TRUE	lotta_Ile_NAFLD	0.1	3.44545e-06	16685.3	TRUE	0.0672454	FALSE	Isoleucine	Non-alcoholic fatty liver disease	Disease
rs11142402	T	G	T	G	0.0245727	0.0134848	0.4264	0.419483	FALSE	FALSE	FALSE	9	73021070	0.0165677	0.4157	778614	8434	770180	TRUE	reported	log odds	6.13296e-07	0.00492735	lotta	Ile	TRUE	reported	84176	SD	9	73021070				0.000295367	84176	46.7305	1	TRUE	lotta_Ile_NAFLD	0.1	1.34623e-05	16685.3	TRUE	0.110677	FALSE	Isoleucine	Non-alcoholic fatty liver disease	Disease
rs117643180	A	C	A	C	-0.090668	-0.0681186	0.0258	0.030815	FALSE	FALSE	FALSE	17	7185779	0.0522244	0.1921	778614	8434	770180	TRUE	reported	log odds	7.48893e-09	0.0156865	lotta	Ile	TRUE	reported	80811	SD	17	7185779				0.000413243	80811	46.7305	1	TRUE	lotta_Ile_NAFLD	0.1	4.18891e-05	16685.3	TRUE	0.103168	FALSE	Isoleucine	Non-alcoholic fatty liver disease	Disease
rs12149660	A	G	A	G	-0.0723124	0.0191134	0.1156	0.110338	FALSE	FALSE	FALSE	16	70309237	0.0245122	0.4355	778614	8434	770180	TRUE	reported	log odds	2.261e-21	0.00761825	lotta	Ile	TRUE	reported	84176	SD	16	70309237				0.00106921	84176	46.7305	1	TRUE	lotta_Ile_NAFLD	0.1	1.0915e-05	16685.3	TRUE	0.000520763	FALSE	Isoleucine	Non-alcoholic fatty liver disease	Disease
rs1260326	C	T	C	T	-0.0480803	-0.0755351	0.6119	0.410537	FALSE	FALSE	FALSE	2	27730940	0.0166847	5.97599e-06	778614	8434	770180	TRUE	reported	log odds	6.63285e-22	0.00499848	lotta	Ile	TRUE	reported	84177	SD	2	27730940				0.00109796	84177	46.7305	1	TRUE	lotta_Ile_NAFLD	0.1	0.000419007	16685.3	TRUE	0.134755	FALSE	Isoleucine	Non-alcoholic fatty liver disease	Disease
rs1440581	C	T	C	T	0.0610119	-0.0148957	0.5235	0.474155	FALSE	FALSE	FALSE	4	89226422	0.0161919	0.3576	778614	8434	770180	TRUE	reported	log odds	7.69485e-37	0.00481204	lotta	Ile	TRUE	reported	86402	SD	4	89226422				0.00185711	86402	46.7305	1	TRUE	lotta_Ile_NAFLD	0.1	1.68145e-05	16685.3	TRUE	3.94868e-06	FALSE	Isoleucine	Non-alcoholic fatty liver disease	Disease
rs144183894	A	C	A	C	0.0467308	0.0008598	0.0748	0.081511	FALSE	FALSE	FALSE	12	14192671	0.0299198	0.9771	778614	8434	770180	TRUE	reported	log odds	7.70105e-07	0.00945394	lotta	Ile	TRUE	reported	80812	SD	12	14192671				0.000302255	80812	46.7305	1	TRUE	lotta_Ile_NAFLD	0.1	1.68242e-08	16685.3	TRUE	0.0424244	FALSE	Isoleucine	Non-alcoholic fatty liver disease	Disease
rs2127864	G	A	G	A	-0.04631	-0.0297091	0.1885	0.793241	FALSE	FALSE	FALSE	4	89147993	0.0201474	0.1403	778614	8434	770180	TRUE	reported	log odds	3.25237e-13	0.00635777	lotta	Ile	TRUE	reported	80812	SD	4	89147993				0.000656114	80812	46.7305	1	TRUE	lotta_Ile_NAFLD	0.1	4.40687e-05	16685.3	TRUE	0.0256088	FALSE	Isoleucine	Non-alcoholic fatty liver disease	Disease
rs2422358	T	A	T	A	0.0255451	-0.0045726	0.4428	0.536779	FALSE	TRUE	TRUE	2	65231806	0.016921	0.787	778614	8434	770180	TRUE	reported	log odds	3.36899e-07	0.00500689	lotta	Ile	TRUE	reported	80812	SD	2	65231806				0.000322006	80812	46.7305	1	TRUE	lotta_Ile_NAFLD	0.1	1.58032e-06	16685.3	TRUE	0.049702	FALSE	Isoleucine	Non-alcoholic fatty liver disease	Disease
rs2488071	G	A	G	A	0.0257991	-0.0008373	0.5346	0.476143	FALSE	FALSE	FALSE	10	94499577	0.0163703	0.9592	778614	8434	770180	TRUE	reported	log odds	1.28401e-07	0.00488527	lotta	Ile	TRUE	reported	84177	SD	10	94499577				0.000331203	84177	46.7305	1	TRUE	lotta_Ile_NAFLD	0.1	5.31536e-08	16685.3	TRUE	0.0339697	FALSE	Isoleucine	Non-alcoholic fatty liver disease	Disease
rs261334	C	G	C	G	0.0312712	0.0140966	0.7892	0.803181	FALSE	TRUE	FALSE	15	58726744	0.0195991	0.472	778614	8434	770180	TRUE	reported	log odds	1.137e-07	0.0058969	lotta	Ile	TRUE	reported	86402	SD	15	58726744				0.000325369	86402	46.7305	1	TRUE	lotta_Ile_NAFLD	0.1	9.54107e-06	16685.3	TRUE	0.0770727	FALSE	Isoleucine	Non-alcoholic fatty liver disease	Disease
rs4374015	T	C	T	C	-0.0248559	-0.011773	0.5327	0.515905	FALSE	FALSE	FALSE	12	47226660	0.0163273	0.4709	778614	8434	770180	TRUE	reported	log odds	2.524e-07	0.00482078	lotta	Ile	TRUE	reported	86402	SD	12	47226660				0.000307587	86402	46.7305	1	TRUE	lotta_Ile_NAFLD	0.1	1.05222e-05	16685.3	TRUE	0.0909354	FALSE	Isoleucine	Non-alcoholic fatty liver disease	Disease
rs4904882	T	C	T	C	0.0466546	-0.0036371	0.9056	0.90159	FALSE	FALSE	FALSE	14	92836128	0.0299747	0.9034	778614	8434	770180	TRUE	reported	log odds	4.13105e-08	0.00850584	lotta	Ile	TRUE	reported	80810	SD	14	92836128				0.000372158	80810	46.7305	1	TRUE	lotta_Ile_NAFLD	0.1	3.56855e-07	16685.3	TRUE	0.0279114	FALSE	Isoleucine	Non-alcoholic fatty liver disease	Disease
rs493841	T	C	T	C	0.03738	-0.0103891	0.5252	0.502982	FALSE	FALSE	FALSE	19	49301877	0.0164462	0.5276	778614	8434	770180	TRUE	reported	log odds	6.07016e-14	0.00497935	lotta	Ile	TRUE	reported	80814	SD	19	49301877				0.000696858	80814	46.7305	1	TRUE	lotta_Ile_NAFLD	0.1	8.20164e-06	16685.3	TRUE	0.00563769	FALSE	Isoleucine	Non-alcoholic fatty liver disease	Disease
rs62472001	C	T	C	T	-0.0733558	-0.0149197	0.0306	0.970179	FALSE	FALSE	FALSE	7	130949256	0.0524135	0.7759	778614	8434	770180	TRUE	reported	log odds	3.77103e-07	0.0144401	lotta	Ile	TRUE	reported	80810	SD	7	130949256				0.000319244	80810	46.7305	1	TRUE	lotta_Ile_NAFLD	0.1	1.96004e-06	16685.3	TRUE	0.0527893	FALSE	Isoleucine	Non-alcoholic fatty liver disease	Disease
rs6458331	C	T	C	T	-0.0349919	0.0090655	0.2808	0.670974	FALSE	FALSE	FALSE	6	43280028	0.0178331	0.6112	778614	8434	770180	TRUE	reported	log odds	1.78098e-07	0.00670215	lotta	Ile	TRUE	reported	55091	SD	6	43280028				0.000494552	55091	46.7305	1	TRUE	lotta_Ile_NAFLD	0.1	5.51339e-06	16685.3	TRUE	0.0243746	FALSE	Isoleucine	Non-alcoholic fatty liver disease	Disease
rs7298123	T	C	T	C	-0.0397638	-0.0494514	0.8	0.765408	FALSE	FALSE	FALSE	12	56860073	0.0203377	0.0150401	778614	8434	770180	TRUE	reported	log odds	1.595e-10	0.00621699	lotta	Ile	TRUE	reported	80811	SD	12	56860073				0.000505971	80811	46.7305	1	TRUE	lotta_Ile_NAFLD	0.1	0.000133768	16685.3	TRUE	0.198647	FALSE	Isoleucine	Non-alcoholic fatty liver disease	Disease
rs10085935	T	C	T	C	-0.089577	-0.0113024	0.3752	0.373757	FALSE	FALSE	FALSE	8	39806267	0.0166963	0.4984	778614	8434	770180	TRUE	reported	log odds	3.36434e-27	0.00829263	lotta	Kynurenine	TRUE	reported	30899	SD	8	39806267				0.00376207	30899	78.0204	1	TRUE	lotta_Kynurenine_NAFLD	0.1	9.08617e-06	16685.3	TRUE	1.21529e-09	FALSE	Kynurenine	Non-alcoholic fatty liver disease	Disease
rs112037479	T	A	T	A	0.0544854	-0.0125197	0.2265	0.78827	FALSE	TRUE	FALSE	17	37776644	0.019789	0.527	778614	8434	770180	TRUE	reported	log odds	7.43892e-07	0.0110071	lotta	Kynurenine	TRUE	reported	23531	SD	17	37776644				0.0010402	23531	78.0204	1	TRUE	lotta_Kynurenine_NAFLD	0.1	7.95689e-06	16685.3	TRUE	0.00362711	FALSE	Kynurenine	Non-alcoholic fatty liver disease	Disease
rs12504293	A	G	A	G	0.0530833	0.0180396	0.2937	0.282306	FALSE	FALSE	FALSE	4	137689350	0.0179782	0.3157	778614	8434	770180	TRUE	reported	log odds	1.54e-07	0.010115	lotta	Kynurenine	TRUE	reported	23531	SD	4	137689350				0.00116907	23531	78.0204	1	TRUE	lotta_Kynurenine_NAFLD	0.1	2.00554e-05	16685.3	TRUE	0.00331456	FALSE	Kynurenine	Non-alcoholic fatty liver disease	Disease
rs13128937	A	T	A	T	-0.0425228	-0.0234871	0.3105	0.313121	FALSE	TRUE	FALSE	4	45961113	0.0177539	0.1859	778614	8434	770180	TRUE	reported	log odds	9.94008e-07	0.00869054	lotta	Kynurenine	TRUE	reported	30899	SD	4	45961113				0.000774229	30899	78.0204	1	TRUE	lotta_Kynurenine_NAFLD	0.1	3.60345e-05	16685.3	TRUE	0.0230852	FALSE	Kynurenine	Non-alcoholic fatty liver disease	Disease
rs1360976	A	C	A	C	-0.0564316	0.0168182	0.2206	0.209742	FALSE	FALSE	FALSE	13	102994263	0.0202686	0.4067	778614	8434	770180	TRUE	reported	log odds	3.804e-07	0.0111108	lotta	Kynurenine	TRUE	reported	23531	SD	13	102994263				0.00109507	23531	78.0204	1	TRUE	lotta_Kynurenine_NAFLD	0.1	1.42629e-05	16685.3	TRUE	0.00376155	FALSE	Kynurenine	Non-alcoholic fatty liver disease	Disease
rs148581968	T	C	T	C	0.15449	0.0858254	0.0279	0.017893	FALSE	FALSE	FALSE	16	87816186	0.0636593	0.1776	778614	8434	770180	TRUE	reported	log odds	3.33096e-08	0.0279722	lotta	Kynurenine	TRUE	reported	23531	SD	16	87816186				0.00129463	23531	78.0204	1	TRUE	lotta_Kynurenine_NAFLD	0.1	3.96454e-05	16685.3	TRUE	0.00334278	FALSE	Kynurenine	Non-alcoholic fatty liver disease	Disease
rs36057735	G	C	G	C	0.0717813	-0.0016256	0.1967	0.857853	FALSE	TRUE	FALSE	6	31319923	0.0251305	0.9484	778614	8434	770180	TRUE	reported	log odds	5.84602e-10	0.011587	lotta	Kynurenine	TRUE	reported	23531	SD	6	31319923				0.0016283	23531	78.0204	1	TRUE	lotta_Kynurenine_NAFLD	0.1	9.79592e-08	16685.3	TRUE	7.55818e-05	FALSE	Kynurenine	Non-alcoholic fatty liver disease	Disease
rs3755907	A	G	A	G	-0.0723306	-0.0095729	0.0979	0.112326	FALSE	FALSE	FALSE	4	156821875	0.0234632	0.683299	778614	8434	770180	TRUE	reported	log odds	8.98607e-08	0.0135299	lotta	Kynurenine	TRUE	reported	30899	SD	4	156821875				0.000924084	30899	78.0204	1	TRUE	lotta_Kynurenine_NAFLD	0.1	2.77558e-06	16685.3	TRUE	0.00277584	FALSE	Kynurenine	Non-alcoholic fatty liver disease	Disease
rs3812036	T	C	T	C	0.0573139	-0.0037087	0.2466	0.264414	FALSE	FALSE	FALSE	5	176813404	0.0185971	0.8419	778614	8434	770180	TRUE	reported	log odds	7.99006e-10	0.00932692	lotta	Kynurenine	TRUE	reported	30899	SD	5	176813404				0.00122059	30899	78.0204	1	TRUE	lotta_Kynurenine_NAFLD	0.1	8.13045e-07	16685.3	TRUE	0.00039422	FALSE	Kynurenine	Non-alcoholic fatty liver disease	Disease
rs4356486	G	A	G	A	-0.0492733	-0.0011368	0.3267	0.698807	FALSE	FALSE	FALSE	16	87904131	0.0176151	0.9485	778614	8434	770180	TRUE	reported	log odds	5.26405e-07	0.00982322	lotta	Kynurenine	TRUE	reported	23531	SD	16	87904131				0.0010681	23531	78.0204	1	TRUE	lotta_Kynurenine_NAFLD	0.1	8.26816e-08	16685.3	TRUE	0.00136638	FALSE	Kynurenine	Non-alcoholic fatty liver disease	Disease
rs4843718	A	G	A	G	0.204258	-0.0191032	0.2491	0.27336	FALSE	FALSE	FALSE	16	87878476	0.0180273	0.2893	778614	8434	770180	TRUE	reported	log odds	1.46893e-108	0.00922824	lotta	Kynurenine	TRUE	reported	30899	SD	16	87878476				0.0156079	30899	78.0204	1	TRUE	lotta_Kynurenine_NAFLD	0.1	2.20163e-05	16685.3	TRUE	2.61867e-36	FALSE	Kynurenine	Non-alcoholic fatty liver disease	Disease
rs4899645	G	T	G	T	-0.0516606	0.010123	0.2724	0.720676	FALSE	FALSE	FALSE	14	77698912	0.0181168	0.576301	778614	8434	770180	TRUE	reported	log odds	5.98605e-07	0.0103487	lotta	Kynurenine	TRUE	reported	23531	SD	14	77698912				0.00105791	23531	78.0204	1	TRUE	lotta_Kynurenine_NAFLD	0.1	6.26777e-06	16685.3	TRUE	0.00300458	FALSE	Kynurenine	Non-alcoholic fatty liver disease	Disease
rs61825638	T	C	T	C	0.115197	-0.0078781	0.2419	0.246521	FALSE	FALSE	FALSE	1	241713402	0.0193117	0.683299	778614	8434	770180	TRUE	reported	log odds	7.55962e-27	0.010738	lotta	Kynurenine	TRUE	reported	23531	SD	1	241713402				0.00486715	23531	78.0204	1	TRUE	lotta_Kynurenine_NAFLD	0.1	3.50295e-06	16685.3	TRUE	1.8298e-11	FALSE	Kynurenine	Non-alcoholic fatty liver disease	Disease
rs62070088	T	G	T	G	-0.0520118	-0.0061529	0.2759	0.191849	FALSE	FALSE	FALSE	17	70044915	0.0189539	0.745501	778614	8434	770180	TRUE	reported	log odds	4.52304e-07	0.0103075	lotta	Kynurenine	TRUE	reported	23531	SD	17	70044915				0.0010809	23531	78.0204	1	TRUE	lotta_Kynurenine_NAFLD	0.1	1.78355e-06	16685.3	TRUE	0.00182434	FALSE	Kynurenine	Non-alcoholic fatty liver disease	Disease
rs653178	T	C	T	C	-0.113764	-0.0093385	0.5208	0.533797	FALSE	FALSE	FALSE	12	112007756	0.016357	0.5681	778614	8434	770180	TRUE	reported	log odds	1.32709e-45	0.00802623	lotta	Kynurenine	TRUE	reported	30899	SD	12	112007756				0.00645993	30899	78.0204	1	TRUE	lotta_Kynurenine_NAFLD	0.1	6.59703e-06	16685.3	TRUE	4.8108e-16	FALSE	Kynurenine	Non-alcoholic fatty liver disease	Disease
rs6540080	A	G	A	G	-0.0818677	0.0004917	0.2892	0.272366	FALSE	FALSE	FALSE	16	87818569	0.0177944	0.978	778614	8434	770180	TRUE	reported	log odds	2.4598e-20	0.00886014	lotta	Kynurenine	TRUE	reported	30899	SD	16	87818569				0.0027555	30899	78.0204	1	TRUE	lotta_Kynurenine_NAFLD	0.1	1.45645e-08	16685.3	TRUE	4.86936e-08	FALSE	Kynurenine	Non-alcoholic fatty liver disease	Disease
rs7705189	G	A	G	A	0.0459163	0.0291049	0.4716	0.567594	FALSE	FALSE	FALSE	5	131623358	0.0167479	0.0822394	778614	8434	770180	TRUE	reported	log odds	1.18899e-08	0.00805408	lotta	Kynurenine	TRUE	reported	30899	SD	5	131623358				0.00105075	30899	78.0204	1	TRUE	lotta_Kynurenine_NAFLD	0.1	6.31689e-05	16685.3	TRUE	0.0108412	FALSE	Kynurenine	Non-alcoholic fatty liver disease	Disease
rs10762827	G	C	G	C	-0.0265477	-0.001049	0.5806	0.436382	FALSE	TRUE	TRUE	10	80762481	0.0166208	0.9497	778614	8434	770180	TRUE	reported	log odds	5.19003e-08	0.00487561	lotta	Leu	TRUE	reported	86349	SD	10	80762481				0.000343233	86349	45.636	1	TRUE	lotta_Leu_NAFLD	0.1	8.22657e-08	16685.3	TRUE	0.0310097	FALSE	Leucine	Non-alcoholic fatty liver disease	Disease
rs11183620	G	A	G	A	-0.0265713	-0.016648	0.5519	0.460239	FALSE	FALSE	FALSE	12	47212370	0.0165498	0.3144	778614	8434	770180	TRUE	reported	log odds	5.92298e-08	0.00490156	lotta	Leu	TRUE	reported	84123	SD	12	47212370				0.000349213	84123	45.636	1	TRUE	lotta_Leu_NAFLD	0.1	2.09252e-05	16685.3	TRUE	0.0958298	FALSE	Leucine	Non-alcoholic fatty liver disease	Disease
rs11682879	T	C	T	C	0.0336315	-0.0098736	0.1574	0.159046	FALSE	FALSE	FALSE	2	240045761	0.0220596	0.654501	778614	8434	770180	TRUE	reported	log odds	8.53395e-07	0.00683151	lotta	Leu	TRUE	reported	80757	SD	2	240045761				0.000300019	80757	45.636	1	TRUE	lotta_Leu_NAFLD	0.1	3.96101e-06	16685.3	TRUE	0.0714089	FALSE	Leucine	Non-alcoholic fatty liver disease	Disease
rs116997291	T	C	T	C	-0.0588323	-0.0253092	0.0475	0.047714	FALSE	FALSE	FALSE	8	64012280	0.0326613	0.4384	778614	8434	770180	TRUE	reported	log odds	4.89598e-07	0.0116963	lotta	Leu	TRUE	reported	80757	SD	8	64012280				0.000313199	80757	45.636	1	TRUE	lotta_Leu_NAFLD	0.1	8.82903e-06	16685.3	TRUE	0.0833145	FALSE	Leucine	Non-alcoholic fatty liver disease	Disease
rs12021720	C	T	C	T	-0.0461371	-0.0519241	0.9122	0.078529	FALSE	FALSE	FALSE	1	100672060	0.0303531	0.0871405	778614	8434	770180	TRUE	reported	log odds	5.74606e-08	0.00850139	lotta	Leu	TRUE	reported	86349	SD	1	100672060				0.000340969	86349	45.636	1	TRUE	lotta_Leu_NAFLD	0.1	5.9072e-05	16685.3	TRUE	0.202373	FALSE	Leucine	Non-alcoholic fatty liver disease	Disease
rs12149660	A	G	A	G	-0.076408	0.0191134	0.1156	0.110338	FALSE	FALSE	FALSE	16	70309237	0.0245122	0.4355	778614	8434	770180	TRUE	reported	log odds	1.15611e-23	0.00762022	lotta	Leu	TRUE	reported	84122	SD	16	70309237				0.00119375	84122	45.636	1	TRUE	lotta_Leu_NAFLD	0.1	1.0915e-05	16685.3	TRUE	0.000225652	FALSE	Leucine	Non-alcoholic fatty liver disease	Disease
rs1260326	C	T	C	T	-0.0468792	-0.0755351	0.612	0.410537	FALSE	FALSE	FALSE	2	27730940	0.0166847	5.97599e-06	778614	8434	770180	TRUE	reported	log odds	6.9215e-21	0.00500045	lotta	Leu	TRUE	reported	84123	SD	2	27730940				0.00104369	84123	45.636	1	TRUE	lotta_Leu_NAFLD	0.1	0.000419007	16685.3	TRUE	0.162239	FALSE	Leucine	Non-alcoholic fatty liver disease	Disease
rs2127864	G	A	G	A	-0.0490389	-0.0297091	0.1885	0.793241	FALSE	FALSE	FALSE	4	89147993	0.0201474	0.1403	778614	8434	770180	TRUE	reported	log odds	1.24509e-14	0.0063596	lotta	Leu	TRUE	reported	80759	SD	4	89147993				0.000735718	80759	45.636	1	TRUE	lotta_Leu_NAFLD	0.1	4.40687e-05	16685.3	TRUE	0.0159712	FALSE	Leucine	Non-alcoholic fatty liver disease	Disease
rs2236493	C	T	C	T	0.0294634	0.0208315	0.2065	0.804175	FALSE	FALSE	FALSE	14	102695693	0.0197671	0.292	778614	8434	770180	TRUE	reported	log odds	7.16193e-07	0.00594379	lotta	Leu	TRUE	reported	86348	SD	14	102695693				0.000284487	86348	45.636	1	TRUE	lotta_Leu_NAFLD	0.1	2.07484e-05	16685.3	TRUE	0.145409	FALSE	Leucine	Non-alcoholic fatty liver disease	Disease
rs2422358	T	A	T	A	0.0258331	-0.0045726	0.4429	0.536779	FALSE	TRUE	TRUE	2	65231806	0.016921	0.787	778614	8434	770180	TRUE	reported	log odds	2.49597e-07	0.00500836	lotta	Leu	TRUE	reported	80760	SD	2	65231806				0.000329323	80760	45.636	1	TRUE	lotta_Leu_NAFLD	0.1	1.58032e-06	16685.3	TRUE	0.0470048	FALSE	Leucine	Non-alcoholic fatty liver disease	Disease
rs2488071	G	A	G	A	0.0262572	-0.0008373	0.5347	0.476143	FALSE	FALSE	FALSE	10	94499577	0.0163703	0.9592	778614	8434	770180	TRUE	reported	log odds	7.72698e-08	0.00488688	lotta	Leu	TRUE	reported	84123	SD	10	94499577				0.00034306	84123	45.636	1	TRUE	lotta_Leu_NAFLD	0.1	5.31536e-08	16685.3	TRUE	0.0308945	FALSE	Leucine	Non-alcoholic fatty liver disease	Disease
rs261334	C	G	C	G	0.0412206	0.0140966	0.7892	0.803181	FALSE	TRUE	FALSE	15	58726744	0.0195991	0.472	778614	8434	770180	TRUE	reported	log odds	2.76121e-12	0.00589793	lotta	Leu	TRUE	reported	86351	SD	15	58726744				0.000565349	86351	45.636	1	TRUE	lotta_Leu_NAFLD	0.1	9.54107e-06	16685.3	TRUE	0.0144154	FALSE	Leucine	Non-alcoholic fatty liver disease	Disease
rs2638314	A	T	A	T	0.0338859	0.0546916	0.1808	0.787276	FALSE	TRUE	FALSE	12	56866334	0.0210974	0.00953301	778614	8434	770180	TRUE	reported	log odds	1.59001e-07	0.0064643	lotta	Leu	TRUE	reported	80759	SD	12	56866334				0.000340139	80759	45.636	1	TRUE	lotta_Leu_NAFLD	0.1	0.000151823	16685.3	TRUE	0.471568	FALSE	Leucine	Non-alcoholic fatty liver disease	Disease
rs35194512	C	A	C	A	0.0366524	0.0081205	0.313	0.697813	FALSE	FALSE	FALSE	1	63048277	0.0174408	0.641501	778614	8434	770180	TRUE	reported	log odds	1.67598e-08	0.0064952	lotta	Leu	TRUE	reported	55085	SD	1	63048277				0.000577745	55085	45.636	1	TRUE	lotta_Leu_NAFLD	0.1	4.22548e-06	16685.3	TRUE	0.0128544	FALSE	Leucine	Non-alcoholic fatty liver disease	Disease
rs4253272	T	C	T	C	0.0318909	0.0068727	0.5088	0.478131	FALSE	FALSE	FALSE	4	187163614	0.0162497	0.6723	778614	8434	770180	TRUE	reported	log odds	1.46501e-10	0.00497595	lotta	Leu	TRUE	reported	80759	SD	4	187163614				0.000508357	80759	45.636	1	TRUE	lotta_Leu_NAFLD	0.1	3.58257e-06	16685.3	TRUE	0.0151388	FALSE	Leucine	Non-alcoholic fatty liver disease	Disease
rs493841	T	C	T	C	0.0279777	-0.0103891	0.5252	0.502982	FALSE	FALSE	FALSE	19	49301877	0.0164462	0.5276	778614	8434	770180	TRUE	reported	log odds	1.95601e-08	0.00498178	lotta	Leu	TRUE	reported	80760	SD	19	49301877				0.000390382	80760	45.636	1	TRUE	lotta_Leu_NAFLD	0.1	8.20164e-06	16685.3	TRUE	0.0469441	FALSE	Leucine	Non-alcoholic fatty liver disease	Disease
rs6458331	C	T	C	T	-0.0362331	0.0090655	0.2808	0.670974	FALSE	FALSE	FALSE	6	43280028	0.0178331	0.6112	778614	8434	770180	TRUE	reported	log odds	6.45298e-08	0.00670239	lotta	Leu	TRUE	reported	55085	SD	6	43280028				0.000530259	55085	45.636	1	TRUE	lotta_Leu_NAFLD	0.1	5.51339e-06	16685.3	TRUE	0.0192605	FALSE	Leucine	Non-alcoholic fatty liver disease	Disease
rs7170131	A	G	A	G	0.024496	-0.0080866	0.4176	0.432406	FALSE	FALSE	FALSE	15	26128474	0.0170467	0.635199	778614	8434	770180	TRUE	reported	log odds	5.13902e-07	0.0048787	lotta	Leu	TRUE	reported	86348	SD	15	26128474				0.000291879	86348	45.636	1	TRUE	lotta_Leu_NAFLD	0.1	4.87796e-06	16685.3	TRUE	0.0785538	FALSE	Leucine	Non-alcoholic fatty liver disease	Disease
rs74590832	G	T	G	T	0.039219	-0.0877958	0.1192	0.894632	FALSE	FALSE	FALSE	7	45716903	0.0267222	0.00101801	778614	8434	770180	TRUE	reported	log odds	3.25499e-07	0.00767795	lotta	Leu	TRUE	reported	80758	SD	7	45716903				0.000322981	80758	45.636	1	TRUE	lotta_Leu_NAFLD	0.1	0.000222224	16685.3	TRUE	0.718522	FALSE	Leucine	Non-alcoholic fatty liver disease	Disease
rs7678928	T	C	T	C	0.0716291	-0.0145931	0.4539	0.472167	FALSE	FALSE	FALSE	4	89222827	0.0163349	0.3717	778614	8434	770180	TRUE	reported	log odds	8.24518e-50	0.00482708	lotta	Leu	TRUE	reported	86350	SD	4	89222827				0.00254356	86350	45.636	1	TRUE	lotta_Leu_NAFLD	0.1	1.61313e-05	16685.3	TRUE	3.93986e-08	FALSE	Leucine	Non-alcoholic fatty liver disease	Disease
rs964184	C	G	C	G	0.0490425	-0.0313401	0.8658	0.837972	FALSE	TRUE	FALSE	11	116648917	0.0235161	0.1826	778614	8434	770180	TRUE	reported	log odds	3.68638e-12	0.00705748	lotta	Leu	TRUE	reported	86349	SD	11	116648917				0.000558914	86349	45.636	1	TRUE	lotta_Leu_NAFLD	0.1	4.06118e-05	16685.3	TRUE	0.0411136	FALSE	Leucine	Non-alcoholic fatty liver disease	Disease
rs11670016	T	C	T	C	0.125171	0.0389323	0.089	0.086481	FALSE	FALSE	FALSE	19	18414175	0.033567	0.2461	778614	8434	770180	TRUE	reported	log odds	7.56903e-09	0.0216634	lotta	Serotonin	TRUE	reported	13107	SD	19	18414175				0.00254066	13107	29.7356	1	TRUE	lotta_Serotonin_NAFLD	0.1	3.65029e-05	16685.3	TRUE	0.000142272	FALSE	Serotonin	Non-alcoholic fatty liver disease	Disease
rs12208357	T	C	T	C	0.121737	-0.0218641	0.0777	0.062624	FALSE	FALSE	FALSE	6	160543148	0.0292459	0.4547	778614	8434	770180	TRUE	reported	log odds	1.28e-07	0.0230476	lotta	Serotonin	TRUE	reported	13107	SD	6	160543148				0.00212407	13107	29.7356	1	TRUE	lotta_Serotonin_NAFLD	0.1	8.5153e-06	16685.3	TRUE	0.000214693	FALSE	Serotonin	Non-alcoholic fatty liver disease	Disease
rs17092104	C	G	C	G	-0.0933586	0.0044623	0.0997	0.090457	FALSE	TRUE	FALSE	8	20005554	0.0279444	0.8731	778614	8434	770180	TRUE	reported	log odds	5.28105e-08	0.0171552	lotta	Serotonin	TRUE	reported	18898	SD	8	20005554				0.00156466	18898	29.7356	1	TRUE	lotta_Serotonin_NAFLD	0.1	4.98135e-07	16685.3	TRUE	0.000253412	FALSE	Serotonin	Non-alcoholic fatty liver disease	Disease
rs2343592	G	A	G	A	-0.06854	0.006855	0.2607	0.7167	FALSE	FALSE	FALSE	8	106572270	0.0187894	0.715201	778614	8434	770180	TRUE	reported	log odds	2.1e-07	0.0132062	lotta	Serotonin	TRUE	reported	14848	SD	8	106572270				0.00181084	14848	29.7356	1	TRUE	lotta_Serotonin_NAFLD	0.1	2.89937e-06	16685.3	TRUE	0.000291353	FALSE	Serotonin	Non-alcoholic fatty liver disease	Disease
rs6484437	G	A	G	A	0.0551771	0.0036536	0.6901	0.303181	FALSE	FALSE	FALSE	11	10667275	0.0171909	0.8317	778614	8434	770180	TRUE	reported	log odds	6.92102e-07	0.0111155	lotta	Serotonin	TRUE	reported	18898	SD	11	10667275				0.00130221	18898	29.7356	1	TRUE	lotta_Serotonin_NAFLD	0.1	8.57316e-07	16685.3	TRUE	0.000929604	FALSE	Serotonin	Non-alcoholic fatty liver disease	Disease
rs11142402	T	G	T	G	0.0267704	0.0134848	0.4261	0.419483	FALSE	FALSE	FALSE	9	73021070	0.0165677	0.4157	778614	8434	770180	TRUE	reported	log odds	6.37793e-08	0.00495015	lotta	Val	TRUE	reported	83413	SD	9	73021070				0.0003505	83413	66.0074	1	TRUE	lotta_Val_NAFLD	0.1	1.34623e-05	16685.3	TRUE	0.0758908	FALSE	Valine	Non-alcoholic fatty liver disease	Disease
rs117643180	A	C	A	C	-0.133613	-0.0681186	0.0258	0.030815	FALSE	FALSE	FALSE	17	7185779	0.0522244	0.1921	778614	8434	770180	TRUE	reported	log odds	2.27877e-17	0.0157581	lotta	Val	TRUE	reported	80040	SD	17	7185779				0.000897419	80040	66.0074	1	TRUE	lotta_Val_NAFLD	0.1	4.18891e-05	16685.3	TRUE	0.00577362	FALSE	Valine	Non-alcoholic fatty liver disease	Disease
rs12149660	A	G	A	G	-0.0726091	0.0191134	0.1155	0.110338	FALSE	FALSE	FALSE	16	70309237	0.0245122	0.4355	778614	8434	770180	TRUE	reported	log odds	2.43893e-21	0.00765596	lotta	Val	TRUE	reported	83411	SD	16	70309237				0.00107719	83411	66.0074	1	TRUE	lotta_Val_NAFLD	0.1	1.0915e-05	16685.3	TRUE	0.000498442	FALSE	Valine	Non-alcoholic fatty liver disease	Disease
rs12466705	A	G	A	G	0.0309266	0.013408	0.2531	0.258449	FALSE	FALSE	FALSE	2	211423777	0.0191765	0.4844	778614	8434	770180	TRUE	reported	log odds	2.60699e-08	0.00555633	lotta	Val	TRUE	reported	85641	SD	2	211423777				0.000361617	85641	66.0074	1	TRUE	lotta_Val_NAFLD	0.1	1.04788e-05	16685.3	TRUE	0.0622132	FALSE	Valine	Non-alcoholic fatty liver disease	Disease
rs2127864	G	A	G	A	-0.0603886	-0.0297091	0.1887	0.793241	FALSE	FALSE	FALSE	4	89147993	0.0201474	0.1403	778614	8434	770180	TRUE	reported	log odds	3.11602e-21	0.00638424	lotta	Val	TRUE	reported	80041	SD	4	89147993				0.00111659	80041	66.0074	1	TRUE	lotta_Val_NAFLD	0.1	4.40687e-05	16685.3	TRUE	0.0016462	FALSE	Valine	Non-alcoholic fatty liver disease	Disease
rs222847	A	T	A	T	-0.0598529	-0.0513127	0.0545	0.043738	FALSE	TRUE	FALSE	17	7185417	0.0338705	0.1298	778614	8434	770180	TRUE	reported	log odds	1.86599e-08	0.0106424	lotta	Val	TRUE	reported	85639	SD	17	7185417				0.000369197	85639	66.0074	1	TRUE	lotta_Val_NAFLD	0.1	3.33362e-05	16685.3	TRUE	0.112182	FALSE	Valine	Non-alcoholic fatty liver disease	Disease
rs2422358	T	A	T	A	0.0674903	-0.0045726	0.4431	0.536779	FALSE	TRUE	TRUE	2	65231806	0.016921	0.787	778614	8434	770180	TRUE	reported	log odds	4.10488e-41	0.00502572	lotta	Val	TRUE	reported	80042	SD	2	65231806				0.00224798	80042	66.0074	1	TRUE	lotta_Val_NAFLD	0.1	1.58032e-06	16685.3	TRUE	5.72375e-08	FALSE	Valine	Non-alcoholic fatty liver disease	Disease
rs261334	C	G	C	G	0.0307997	0.0140966	0.7893	0.803181	FALSE	TRUE	FALSE	15	58726744	0.0195991	0.472	778614	8434	770180	TRUE	reported	log odds	2.00701e-07	0.00592417	lotta	Val	TRUE	reported	85639	SD	15	58726744				0.000315522	85639	66.0074	1	TRUE	lotta_Val_NAFLD	0.1	9.54107e-06	16685.3	TRUE	0.0828926	FALSE	Valine	Non-alcoholic fatty liver disease	Disease
rs2638314	A	T	A	T	0.0406124	0.0546916	0.1808	0.787276	FALSE	TRUE	FALSE	12	56866334	0.0210974	0.00953301	778614	8434	770180	TRUE	reported	log odds	3.98602e-10	0.00649279	lotta	Val	TRUE	reported	80040	SD	12	56866334				0.00048858	80040	66.0074	1	TRUE	lotta_Val_NAFLD	0.1	0.000151823	16685.3	TRUE	0.250267	FALSE	Valine	Non-alcoholic fatty liver disease	Disease
rs35194512	C	A	C	A	0.0345527	0.0081205	0.3129	0.697813	FALSE	FALSE	FALSE	1	63048277	0.0174408	0.641501	778614	8434	770180	TRUE	reported	log odds	1.322e-07	0.00654903	lotta	Val	TRUE	reported	54196	SD	1	63048277				0.000513357	54196	66.0074	1	TRUE	lotta_Val_NAFLD	0.1	4.22548e-06	16685.3	TRUE	0.0199533	FALSE	Valine	Non-alcoholic fatty liver disease	Disease
rs429358	C	T	C	T	-0.0359445	-0.136615	0.1579	0.84493	FALSE	FALSE	FALSE	19	45411941	0.0239288	1.13501e-08	778614	8434	770180	TRUE	reported	log odds	1.56498e-07	0.00685309	lotta	Val	TRUE	reported	80039	SD	19	45411941				0.00034359	80039	66.0074	1	TRUE	lotta_Val_NAFLD	0.1	0.000749266	16685.3	FALSE	0.2989	TRUE	Valine	Non-alcoholic fatty liver disease	Disease
rs4801776	T	C	T	C	-0.0589762	0.0027392	0.2609	0.262425	FALSE	FALSE	FALSE	19	49304215	0.0190145	0.8855	778614	8434	770180	TRUE	reported	log odds	1.56315e-24	0.00576897	lotta	Val	TRUE	reported	77806	SD	19	49304215				0.00134141	77806	66.0074	1	TRUE	lotta_Val_NAFLD	0.1	4.415e-07	16685.3	TRUE	2.47923e-05	FALSE	Valine	Non-alcoholic fatty liver disease	Disease
rs4904882	T	C	T	C	0.0431328	-0.0036371	0.9055	0.90159	FALSE	FALSE	FALSE	14	92836128	0.0299747	0.9034	778614	8434	770180	TRUE	reported	log odds	4.42996e-07	0.00854284	lotta	Val	TRUE	reported	80040	SD	14	92836128				0.000318395	80040	66.0074	1	TRUE	lotta_Val_NAFLD	0.1	3.56855e-07	16685.3	TRUE	0.0427078	FALSE	Valine	Non-alcoholic fatty liver disease	Disease
rs62061426	A	G	A	G	0.0379501	-0.0003067	0.2118	0.198807	FALSE	FALSE	FALSE	17	7074125	0.0196275	0.9875	778614	8434	770180	TRUE	reported	log odds	9.4591e-10	0.00620303	lotta	Val	TRUE	reported	77802	SD	17	7074125				0.00048086	77802	66.0074	1	TRUE	lotta_Val_NAFLD	0.1	4.55419e-09	16685.3	TRUE	0.0103889	FALSE	Valine	Non-alcoholic fatty liver disease	Disease
rs646123	A	G	A	G	-0.0299532	0.0435263	0.2707	0.265408	FALSE	FALSE	FALSE	17	40720632	0.0185565	0.0189998	778614	8434	770180	TRUE	reported	log odds	3.60296e-08	0.00543713	lotta	Val	TRUE	reported	85641	SD	17	40720632				0.000354251	85641	66.0074	1	TRUE	lotta_Val_NAFLD	0.1	0.000112469	16685.3	TRUE	0.331504	FALSE	Valine	Non-alcoholic fatty liver disease	Disease
rs6480615	A	C	A	C	-0.0257341	-0.013153	0.3597	0.375746	FALSE	FALSE	FALSE	10	74057642	0.0168778	0.4358	778614	8434	770180	TRUE	reported	log odds	3.18302e-07	0.00503406	lotta	Val	TRUE	reported	85640	SD	10	74057642				0.000305051	85640	66.0074	1	TRUE	lotta_Val_NAFLD	0.1	1.23309e-05	16685.3	TRUE	0.0991339	FALSE	Valine	Non-alcoholic fatty liver disease	Disease
rs72998459	T	C	T	C	0.0476866	-0.0722501	0.0729	0.058648	FALSE	FALSE	FALSE	2	240547189	0.0312006	0.0205802	778614	8434	770180	TRUE	reported	log odds	7.03008e-07	0.00961229	lotta	Val	TRUE	reported	80044	SD	2	240547189				0.000307381	80044	66.0074	1	TRUE	lotta_Val_NAFLD	0.1	8.71098e-05	16685.3	TRUE	0.335286	FALSE	Valine	Non-alcoholic fatty liver disease	Disease
rs731826	G	T	G	T	-0.0282797	0.0049123	0.4027	0.585487	FALSE	FALSE	FALSE	19	50380858	0.0165492	0.7666	778614	8434	770180	TRUE	reported	log odds	1.46299e-08	0.00499111	lotta	Val	TRUE	reported	83413	SD	19	50380858				0.000384728	83413	66.0074	1	TRUE	lotta_Val_NAFLD	0.1	1.77997e-06	16685.3	TRUE	0.0311102	FALSE	Valine	Non-alcoholic fatty liver disease	Disease
rs7678928	T	C	T	C	0.0947935	-0.0145931	0.4538	0.472167	FALSE	FALSE	FALSE	4	89222827	0.0163349	0.3717	778614	8434	770180	TRUE	reported	log odds	2.51189e-85	0.00484258	lotta	Val	TRUE	reported	85637	SD	4	89222827				0.00445454	85637	66.0074	1	TRUE	lotta_Val_NAFLD	0.1	1.61313e-05	16685.3	TRUE	1.13997e-13	FALSE	Valine	Non-alcoholic fatty liver disease	Disease
rs780093	C	T	C	T	-0.0301125	-0.0769064	0.6201	0.411531	FALSE	FALSE	FALSE	2	27742603	0.0166949	4.09298e-06	778614	8434	770180	TRUE	reported	log odds	1.45101e-09	0.00497727	lotta	Val	TRUE	reported	85639	SD	2	27742603				0.000427223	85639	66.0074	1	TRUE	lotta_Val_NAFLD	0.1	0.000434666	16685.3	FALSE	0.983093	FALSE	Valine	Non-alcoholic fatty liver disease	Disease
rs9296413	T	C	T	C	0.0264806	-0.009599	0.6107	0.576541	FALSE	FALSE	FALSE	6	43280941	0.0165972	0.562999	778614	8434	770180	TRUE	reported	log odds	2.38002e-07	0.00512495	lotta	Val	TRUE	reported	80045	SD	6	43280941				0.000333425	80045	66.0074	1	TRUE	lotta_Val_NAFLD	0.1	6.83863e-06	16685.3	TRUE	0.0659995	FALSE	Valine	Non-alcoholic fatty liver disease	Disease
rs964184	C	G	C	G	0.0713264	-0.0313401	0.8658	0.837972	FALSE	TRUE	FALSE	11	116648917	0.0235161	0.1826	778614	8434	770180	TRUE	reported	log odds	7.68422e-24	0.00708447	lotta	Val	TRUE	reported	85639	SD	11	116648917				0.00118223	85639	66.0074	1	TRUE	lotta_Val_NAFLD	0.1	4.06118e-05	16685.3	TRUE	0.00092826	FALSE	Valine	Non-alcoholic fatty liver disease	Disease
rs10212294	G	T	G	T	0.246579	-0.00202163	0.851332	0.8834	FALSE	FALSE	FALSE	3	85668496	0.00202163	0.3182	961246			TRUE	reported	SD	2.15635e-06	0.0520408	framingham	indole	TRUE	reported	2076	SD	3	85668496	SD			0.0153907	2076	45.8462	1	TRUE	framingham_indole_3_propionate_Stanzick_eGFR		8.41956e-07	961246	TRUE	1.80366e-08	FALSE	Indole-3-propionate	Estimated glomerular filtration rate	Cardiometabolic trait
rs12699655	G	T	G	T	-0.207565	0.00151623	0.45103	0.4745	FALSE	FALSE	FALSE	7	14730795	0.00151623	0.3583	959676			TRUE	reported	SD	3.05559e-08	0.0374786	framingham	indole	TRUE	reported	2076	SD	7	14730795	SD			0.021335	2076	45.8462	1	TRUE	framingham_indole_3_propionate_Stanzick_eGFR		1.14649e-06	959676	TRUE	3.08711e-11	FALSE	Indole-3-propionate	Estimated glomerular filtration rate	Cardiometabolic trait
rs1460100	T	C	T	C	-0.239113	0.00202163	0.171118	0.18	FALSE	FALSE	FALSE	5	168076506	0.00202163	0.3018	1004000			TRUE	reported	SD	2.02794e-06	0.050333	framingham	indole	TRUE	reported	2076	SD	5	168076506	SD			0.016219	2076	45.8462	1	TRUE	framingham_indole_3_propionate_Stanzick_eGFR		1.20648e-06	1004000	TRUE	7.73454e-09	FALSE	Indole-3-propionate	Estimated glomerular filtration rate	Cardiometabolic trait
rs236164	T	C	T	C	-0.227495	0	0.158091	0.1581	FALSE	FALSE	FALSE	20	5917428	0.00202163	0.9247	998409			TRUE	reported	SD	8.1648e-06	0.0509985	framingham	indole	TRUE	reported	2076	SD	20	5917428	SD			0.0137767	2076	45.8462	1	TRUE	framingham_indole_3_propionate_Stanzick_eGFR		0	998409	TRUE	8.1736e-08	FALSE	Indole-3-propionate	Estimated glomerular filtration rate	Cardiometabolic trait
rs2725571	T	C	T	C	0.167469	-0.00707572	0.451316	0.4375	FALSE	FALSE	FALSE	15	54129428	0.00151623	2.74397e-07	1003920			TRUE	reported	SD	6.68474e-06	0.0371864	framingham	indole	TRUE	reported	2076	SD	15	54129428	SD			0.0138899	2076	45.8462	1	TRUE	framingham_indole_3_propionate_Stanzick_eGFR		2.46418e-05	1003920	TRUE	2.47346e-07	FALSE	Indole-3-propionate	Estimated glomerular filtration rate	Cardiometabolic trait
rs2898455	C	T	C	T	-0.236758	0.00101082	0.808591	0.7942	FALSE	FALSE	FALSE	8	17987012	0.00151623	0.4563	994815			TRUE	reported	SD	3.25459e-06	0.0508713	framingham	indole	TRUE	reported	2076	SD	8	17987012	SD			0.0173513	2076	45.8462	1	TRUE	framingham_indole_3_propionate_Stanzick_eGFR		3.34005e-07	994815	TRUE	1.97415e-09	FALSE	Indole-3-propionate	Estimated glomerular filtration rate	Cardiometabolic trait
rs602825	C	G	C	G	0.200341	0.00101082	0.216666	0.211	FALSE	TRUE	FALSE	1	112380136	0.00151623	0.476	1003920			TRUE	reported	SD	8.33501e-06	0.0449559	framingham	indole	TRUE	reported	2076	SD	1	112380136	SD			0.0136241	2076	45.8462	1	TRUE	framingham_indole_3_propionate_Stanzick_eGFR		3.40202e-07	1003920	TRUE	1.11632e-07	FALSE	Indole-3-propionate	Estimated glomerular filtration rate	Cardiometabolic trait
rs6487322	A	G	A	G	-0.193519	-0.00101082	0.64444	0.6184	FALSE	FALSE	FALSE	12	23173646	0.00151623	0.3847	961734			TRUE	reported	SD	8.36056e-06	0.0434313	framingham	indole	TRUE	reported	2076	SD	12	23173646	SD			0.0171621	2076	45.8462	1	TRUE	framingham_indole_3_propionate_Stanzick_eGFR		4.82231e-07	961734	TRUE	2.5056e-09	FALSE	Indole-3-propionate	Estimated glomerular filtration rate	Cardiometabolic trait
rs6987588	T	C	T	C	-0.16503	0.00202163	0.518898	0.5019	FALSE	FALSE	FALSE	8	130572304	0.00151623	0.1173	998409			TRUE	reported	SD	8.19208e-06	0.0370014	framingham	indole	TRUE	reported	2076	SD	8	130572304	SD			0.013598	2076	45.8462	1	TRUE	framingham_indole_3_propionate_Stanzick_eGFR		2.04346e-06	998409	TRUE	1.4171e-07	FALSE	Indole-3-propionate	Estimated glomerular filtration rate	Cardiometabolic trait
rs7601397	G	A	G	A	0.354182	0.00808654	0.119952	0.1369	FALSE	FALSE	FALSE	2	15722380	0.00202163	0.0002399	940712			TRUE	reported	SD	6.16737e-06	0.0783489	framingham	indole	TRUE	reported	2076	SD	2	15722380	SD			0.0264848	2076	45.8462	1	TRUE	framingham_indole_3_propionate_Stanzick_eGFR		1.54533e-05	940712	TRUE	3.11971e-13	FALSE	Indole-3-propionate	Estimated glomerular filtration rate	Cardiometabolic trait
rs868179	T	C	T	C	-0.382001	0.00353786	0.0879569	0.0941	FALSE	FALSE	FALSE	2	177549497	0.00252704	0.123	952508			TRUE	reported	SD	7.2613e-07	0.0771058	framingham	indole	TRUE	reported	2076	SD	2	177549497	SD			0.0234123	2076	45.8462	1	TRUE	framingham_indole_3_propionate_Stanzick_eGFR		2.13393e-06	952508	TRUE	3.71321e-12	FALSE	Indole-3-propionate	Estimated glomerular filtration rate	Cardiometabolic trait
rs964546	C	T	C	T	0.249921	0.00404327	0.142329	0.1469	FALSE	FALSE	FALSE	7	134308254	0.00202163	0.0402597	960783			TRUE	reported	SD	8.16127e-06	0.0560246	framingham	indole	TRUE	reported	2076	SD	7	134308254	SD			0.0152493	2076	45.8462	1	TRUE	framingham_indole_3_propionate_Stanzick_eGFR		4.09748e-06	960783	TRUE	2.80612e-08	FALSE	Indole-3-propionate	Estimated glomerular filtration rate	Cardiometabolic trait
rs9656919	T	C	T	C	-0.535372	-0.00454868	0.0301007	0.0182	FALSE	FALSE	FALSE	8	118450822	0.00555949	0.4192	960458			TRUE	reported	SD	8.10296e-06	0.119973	framingham	indole	TRUE	reported	2076	SD	8	118450822	SD			0.0167357	2076	45.8462	1	TRUE	framingham_indole_3_propionate_Stanzick_eGFR		7.39427e-07	960458	TRUE	4.15767e-09	FALSE	Indole-3-propionate	Estimated glomerular filtration rate	Cardiometabolic trait
rs12221306	A	T	A	T	0.157561	-0.00404327	0.613039	0.6397	FALSE	TRUE	FALSE	10	17001338	0.00151623	0.00332897	1003960			TRUE	reported	SD	5.04189e-06	0.0345298	framingham	trimethylamine	TRUE	reported	2076	SD	10	17001338	SD			0.0117782	2076	332.203	1	TRUE	framingham_trimethylamine_N_oxide_Stanzick_eGFR		7.53592e-06	1003960	TRUE	1.35951e-06	FALSE	Trimethylamine N-oxide (TMAO)	Estimated glomerular filtration rate	Cardiometabolic trait
rs13236413	T	C	T	C	0.408223	0.00303245	0.0900774	0.1051	FALSE	FALSE	FALSE	7	156871065	0.00252704	0.2186	961734			TRUE	reported	SD	2.23419e-06	0.0862869	framingham	trimethylamine	TRUE	reported	2076	SD	7	156871065	SD			0.0273178	2076	332.203	1	TRUE	framingham_trimethylamine_N_oxide_Stanzick_eGFR		1.72979e-06	961734	TRUE	5.19362e-14	FALSE	Trimethylamine N-oxide (TMAO)	Estimated glomerular filtration rate	Cardiometabolic trait
rs16917161	A	T	A	T	0.261652	0.00202163	0.0918946	0.1148	FALSE	TRUE	FALSE	8	52966057	0.00202163	0.319	961734			TRUE	reported	SD	9.23354e-06	0.0590053	framingham	trimethylamine	TRUE	reported	2076	SD	8	52966057	SD			0.0114263	2076	332.203	1	TRUE	framingham_trimethylamine_N_oxide_Stanzick_eGFR		8.30647e-07	961734	TRUE	1.3059e-06	FALSE	Trimethylamine N-oxide (TMAO)	Estimated glomerular filtration rate	Cardiometabolic trait
rs17418675	C	T	C	T	0.155799	0.00151623	0.341383	0.3325	FALSE	FALSE	FALSE	2	55210605	0.00151623	0.3523	1003810			TRUE	reported	SD	9.10688e-06	0.0351107	framingham	trimethylamine	TRUE	reported	2076	SD	2	55210605	SD			0.0109153	2076	332.203	1	TRUE	framingham_trimethylamine_N_oxide_Stanzick_eGFR		1.02048e-06	1003810	TRUE	2.31965e-06	FALSE	Trimethylamine N-oxide (TMAO)	Estimated glomerular filtration rate	Cardiometabolic trait
[truncated: 6,939 more rows]
[truncated: 1 more columns]

## Sheet: Supplementary Table 5
exposure_category	outcome_category	exposure	outcome	method	nsnp	b	se	pval	fdr	fstat.exposure
Fecal Metabolites	Cardiometabolic trait	Fecal propionate	Body mass index	Inverse variance weighted	3	0.0172117	0.0128029	0.178834	0.916433	23.9898
[truncated: 1,216 more rows]

## Sheet: Supplementary Table 6
exposure_outcome	id.exposure	id.outcome	outcome	exposure	method	nsnp	b	se	pval	lci	uci	type_of_test	intercept_test
[truncated: 281 more rows]

[truncated: 1 more sheets: Supplementary Table 7]
